# Supplementary material for: Patient-reported outcomes evaluation and assessment of facilitators and barriers to physical activity in the Transplantoux aerobic exercise intervention
Source: PLoS One. 2022 Oct 26;17(10):e0273497. doi: 10.1371/journal.pone.0273497 (PMC9605336; doi:10.1371/journal.pone.0273497)
Supplement: S1 Data — (CSV) [file pone.0273497.s006.csv]

id	time	group	METweek	act_cat	PCS	MCS	EQ_VAS	GHQ	DEP	ANX	STRE	DEP_cat	ANX_cat	STRE_cat
1	1	4	2514	2	92.5	88.5	75	0	2	0	8	3	1	3
1	2	4	3870	3	86.25	89.75	75	0	0	0	2	1	1	1
1	4	4	9066	3	95	88.25	80	0	0	2	2	1	2	1
2	1	4		2	93.75	92.25	94	0	0	2	0	1	2	0
2	4	4		2	91.25	92.625	80	0	0	0	0	1	1	0
3	1	4	2937	2	84.375	87.25	85	0	0	0	8	1	1	3
4	1	2	3270	3	77.361.111.111	51.875	85	3	8	8	10	4	4	4
4	2	2	2796	3	79.583.333.333	84.75	70	0	4	4	2	3	3	1
4	4	2	1102.5	2	86.25	82.666.666.667	75	1	0	6	6	1	4	3
4	5	2	2559	2	55.486.111.111	81.5	60	5	4	2	12	3	2	4
5	1	4	12228	3	75.555.555.556	99	95	0	0	0	0	1	1	0
5	2	4	12411	3	76.527.777.778	91	100	0	0	0	0	1	1	0
5	4	4	10194	3	86.319.444.444	80.625	80	1	2	0	4	3	1	2
6	1	1	9165	3	90	77.125	85	4	2	2	10	3	2	4
6	2	1	4830	3	81.944.444.444	73.75	85	1	4	0	8	3	1	3
6	4	1	8707.5	3	84.444.444.444	81.875	90	3	4	0	12	3	1	4
6	5	1	7026	3	87.5	84	78	0	0	2	10	1	2	4
6	6	1	5130	3	87.361.111.111	76.25	75	5	2	2	8	3	2	3
7	1	2	1485	2	60	86	79	0	0	0	0	1	1	0
7	2	2	1782	2	68.333.333.333	88	74	0	0	0	0	1	1	0
7	4	2	792	2	72.916.666.667	88.25	69	0	0	0	0	1	1	0
7	5	2	1251	2	80.694.444.444	89.75	82	0	18	24	18	5	5	5
8	1	4	344	1	84.861.111.111	79.75	80	2	4	4	12	3	3	4
8	2	4	264	1	75.208.333.333	71.875	72	7	6	0	12	4	1	4
8	4	4	22032	3	85	80.5	80	0	0	0	0	1	1	0
8	5	4	462	2	80.486.111.111	77.5	80	0	0	0	0	1	1	0
8	6	4	330	1	74.236.111.111	75.375	75	0	0	0	12	1	1	4
9	1	1	14400	3	96.25	93	100	0	0	0	2	1	1	1
9	2	1	11880	3	100	96.25	100	0	0	0	0	1	1	0
9	4	1	13671	3	100	95.25	100	0	0	0	0	1	1	0
9	5	1	17280	3	94.375	96.5	100	0	0	0	0	1	1	0
9	6	1	20112	3	98.75	97.5	100	0	0	0	0	1	1	0
10	1	4		2	88.125	90.75	97	0	0	0	6	1	1	3
10	2	4	792	2	79.930.555.556	90.25	90	0	0	0	2	1	1	1
10	4	4	594	2	75.902.777.778	97.5	83	0	0	0	0	1	1	0
10	5	4	1386	2	76.458.333.333	92	73	0	0	2	0	1	2	0
10	6	4		2	85.486.111.111	94.5	83	0	0	0	4	1	1	2
11	1	1	2548	2	78.125	91	84	0	0	2	0	1	2	0
11	2	1	3468	3	83.611.111.111	92	78	0	0	0	0	1	1	0
11	4	1	4959	3	87.5	91	76	0	0	0	0	1	1	0
11	5	1	3786	3	84.861.111.111	90.75	74	0	0	0	0	1	1	0
12	1	3	693	2	87.916.666.667	89.625	90	0	2	0	0	3	1	0
12	2	3	742.5	2	92.083.333.333	94.25	80	0	0	2	4	1	2	2
12	4	3	1233	2	94.861.111.111	94.25	84	0	0	2	0	1	2	0
12	5	3	1197	2	94.861.111.111	97.5	90	0	0	0	0	1	1	0
12	6	3	891	2	86.111.111.111	92.75	89	0	0	2	0	1	2	0
13	1	3	7665	3	94.444.444.444	99	90	0	0	6	0	1	4	0
13	2	3	6132	3	100	100	90	0	0	0	0	1	1	0
13	4	3	8001	3	95	95	100	0	0	0	0	1	1	0
13	5	3	10017	3	90	98.75	90	0	0	0	0	1	1	0
13	6	3	12852	3	100	100	99	0	0	0	0	1	1	0
14	1	1	4860	3	88.125	95.5	90	0	0	2	4	1	2	2
14	2	1	14664	3	84.375	89.25	70	1	2	12	8	3	5	3
14	4	1	11184	3	91.25	95.25	90	0	0	0	0	1	1	0
14	5	1	11304	3	84.375	92	85	0	0	4	0	1	3	0
15	1	3	11172	3	64.027.777.778	93.75	80	1	8	10	4	4	5	2
16	1	3	2724	2	43.402.777.778	80.125	75	0	2	4	8	3	3	3
16	2	3	396	2	55.833.333.333	71.625	75	2	10	2	10	4	2	4
16	4	3	3465	3	80.486.111.111	79	88	0	6	0	12	4	1	4
16	5	3	3186	3	72.013.888.889	86.625	88	0	0	2	4	1	2	2
16	6	3	4845	3	81.736.111.111	88.875	90	0	2	8	10	3	4	4
17	1	3	300	2	32.361.111.111	72	70	0	16	6	26	5	4	5
17	2	3	480	1	33.263.888.889	71.125	70	0	16	2	20	5	2	5
17	4	3		1	30.208.333.333	62.25	60	1	12	4	18	5	3	5
17	5	3	2400	2	29.236.111.111	67	65	0	14	4	24	5	3	5
17	6	3		1	41.944.444.444	58.25	70	0	10	6	18	4	4	5
18	1	2	3432	3	93.75	89	97	0	2	8	14	3	4	5
18	2	2	5226	3	92.5	88	94	0	0	0	16	1	1	5
18	4	2	3276	3	97.5	90	98	0	0	0	4	1	1	2
18	5	2	4308	3	92.5	88.75	98	0	0	0	8	1	1	3
18	6	2	5094	3	93.75	90	90	0	0	2	6	1	2	3
19	1	3	990	2	36.111.111.111	67.125	60	3	10	8	10	4	4	4
19	2	3	792	2	43.541.666.667	52.5	49	4	18	6	14	5	4	5
19	4	3	2544	2	38.680.555.556	55.5	85	3	6	6	12	4	4	4
19	5	3	1668	2	69.930.555.556	79.625	81	0	2	8	8	3	4	3
19	6	3	990	2	51.875	59.375	60	3	10	18	10	4	5	4
20	1	3	1386	2	65.416.666.667	59.75	40	5	16	4	10	5	3	4
20	2	3	2910	2	60.138.888.889	48.166.666.667	55	9	26	4	12	5	3	4
20	4	3	918	2	64.166.666.667	70.375	50	5	20	4	4	5	3	2
20	5	3	1575	2	91.111.111.111	74.041.666.667	80	0	14	4	4	5	3	2
20	6	3	2133	2	83.194.444.444	85	76	1	8	2	4	4	2	2
21	1	3	11550	3	44.791.666.667	58.25	85	0	2	2	10	3	2	4
21	2	3	11478	3	56.041.666.667	75.166.666.667	80	0	4	6	12	3	4	4
21	4	3		2	60.694.444.444	68.958.333.333	70	0	2	4	14	3	3	5
21	5	3	13224	3	81.736.111.111	88.75	80	0	2	10	14	3	5	5
21	6	3	14994	3	86.25	85.875	80	0	4	4	14	3	3	5
22	1	3	7464	3	85.694.444.444	93.25	83	0	0	0	6	1	1	3
22	2	3	7944	3	85.555.555.556	89.5	87	0	0	0	4	1	1	2
22	4	3	6264	3	93.611.111.111	89.75	95	0	4	0	8	3	1	3
22	5	3	12264	3	91.111.111.111	90	87	0	0	0	2	1	1	1
22	6	3	7704	3	92.986.111.111	93	97	0	2	0	4	3	1	2
23	1	3	834	2	65.416.666.667	97.5	80	0	0	2	4	1	2	2
23	2	3	990	2	77.916.666.667	96.25	80	0	0	0	4	1	1	2
23	4	3	1386	2	48.541.666.667	83.125	85	0	0	2	0	1	2	0
23	5	3	1310	2	92.361.111.111	96.25	85	0	0	4	0	1	3	0
23	6	3	1512	2	84.861.111.111	98.75	80	0	0	0	0	1	1	0
24	1	3	5812	3	86.944.444.444	94.5	79	0	0	2	6	1	2	3
24	2	3	6279	3	70.069.444.444	78.833.333.333	95	0	0	0	6	1	1	3
24	4	3	5691	3	83.611.111.111	93.25	78	0	0	0	6	1	1	3
24	5	3	7962	3	85.972.222.222	94.5	75	0	0	0	10	1	1	4
24	6	3	6180	3	78.958.333.333	87.166.666.667	90	0	0	0	8	1	1	3
25	1	3	7905	3	51.875	78.875	80	0	2	2	0	3	2	0
25	2	3	6840	3	69.861.111.111	85.25	75	1	6	6	8	4	4	3
25	4	3	8685	3	71.041.666.667	81.875	82	0	2	8	8	3	4	3
25	5	3	5850	3	84.583.333.333	85.625	85	0	2	6	2	3	4	1
25	6	3	6345	3	79.305.555.556	92.25	90	0	2	0	4	3	1	2
26	1	3	8532	3	86.805.555.556	84.375	94	0	10	0	10	4	1	4
26	2	3	6300	3	83.472.222.222	88.75	86	0	6	4	8	4	3	3
26	4	3	8532	3	89.861.111.111	90	80	0	2	0	6	3	1	3
26	5	3	10932	3	77.430.555.556	61.75	75	1	16	8	16	5	4	5
26	6	3	8958	3	89.722.222.222	89.125	85	0	0	0	0	1	1	0
27	1	3	693	2	32.222.222.222	51.583.333.333	48	1	4	10	12	3	5	4
27	2	3	8158.5	3	33.333.333.333	41.375	76	9	16	14	18	5	5	5
27	4	3	693	2	36.527.777.778	56.708.333.333	70	2	6	2	10	4	2	4
27	5	3	594	2	31.111.111.111	39.75	20	3	12	14	12	5	5	4
27	6	3	1413	2	40.972.222.222	32.25	70	6	12	8	12	5	4	4
28	1	1		2	94.861.111.111	94.5	100	0	0	0	6	1	1	3
28	2	1	5826	3	93.75	95.75	100	0	0	0	4	1	1	2
28	4	1	12906	3	93.611.111.111	98	100	0	0	0	4	1	1	2
28	5	1	9732	3	95	97.75	100	0	0	0	4	1	1	2
28	6	1	7072.5	3	92.5	100	100	0	0	0	4	1	1	2
29	1	4	2340	2	68.541.666.667	92.75	100	2	0	4	0	1	3	0
29	2	4	4408	3	63.194.444.444	60.708.333.333	93	3	2	8	6	3	4	3
29	4	4	1965	2	96.25	93.25	92	1	0	0	4	1	1	2
29	5	4	14544	3	93.125	85.416.666.667	85	0	0	0	0	1	1	0
29	6	4	2085	2	88.125	83.375	84	3	2	8	8	3	4	3
30	1	4	7920	3	69.722.222.222	68.375	72	4	14	2	2	5	2	1
31	1	4	10064	3	96.25	61.916.666.667	85	10	20	14	18	5	5	5
31	2	4	4053	3	98.75	90.125	84	1	0	0	6	1	1	3
31	4	4	7392	3	100	96.75	88	0	0	0	0	1	1	0
31	5	4	8598	3	97.5	54.708.333.333	70	11	14	10	22	5	5	5
32	1	3	3012	3	42.916.666.667	35	45	5	14	20	30	5	5	5
32	2	3	2016.6	2	27.083.333.333	29.25	41	9	20	26	30	5	5	5
32	4	3		2	13.125	21.625	42	10	22	24	26	5	5	5
33	1	3	2685	2	82.847.222.222	93.25	85	0	0	0	0	1	1	0
33	2	3	2700	2	87.083.333.333	92	80	0	0	0	0	1	1	0
33	4	3	10479	3	80.208.333.333	93.25	87	0	2	0	2	3	1	1
33	5	3	3145.5	3	78.819.444.444	81.416.666.667	85	0	2	0	2	3	1	1
33	6	3	3582	3	78.819.444.444	90.75	79	0	2	2	0	3	2	0
34	1	3	6720	3	60.277.777.778	89.5	65	0	2	0	8	3	1	3
34	2	3	5634	3	80	91.75	66	0	0	0	4	1	1	2
34	4	3	5085	3	77.361.111.111	90.75	55	0	2	0	0	3	1	0
34	5	3	3840	1	83.611.111.111	93	55	0	2	0	0	3	1	0
34	6	3	5760	2	82.361.111.111	88.625	55	0	0	0	2	1	1	1
35	1	3	6997.5	3	45.555.555.556	48.875	80	0	12	6	8	5	4	3
35	2	3	4630	3	20.833.333.333	25.375	33	5	14	10	12	5	5	4
35	4	3	939	2	37.916.666.667	33.5	19	7	20	10	18	5	5	5
35	5	3	99	2	88.888.888.889	12.875	18	12	34	28	28	5	5	5
36	1	3	99	1	56.597.222.222	84.5	75	2	0	0	0	1	1	0
36	2	3	1836	2	66.319.444.444	90.5	65	0	0	0	0	1	1	0
36	4	3	1139	2	84.583.333.333	89.75	70	0	0	0	0	1	1	0
36	5	3	99	2	70.625	82.291.666.667	68	0	0	0	0	1	1	0
36	6	3		2	65.208.333.333	80.125	70	0	0	0	2	1	1	1
37	1	3	231	1	45.416.666.667	43	80	8	8	6	10	4	4	4
37	2	3	5466	3	60.902.777.778	47.625	66	2	6	6	0	4	4	0
37	4	3	2772	2	74.513.888.889	86.375	80	2	4	4	2	3	3	1
37	5	3	198	2	73.333.333.333	80.75	100	0	2	12	4	3	5	2
37	6	3	1287	2	66.736.111.111	82.291.666.667	100	0	6	8	4	4	4	2
38	1	3	1398	2	86.944.444.444	83.25	75	0	0	2	2	1	2	1
38	2	3		1	85.555.555.556	83.875	90	0	0	0	0	1	1	0
38	4	3		1	94.861.111.111	87.625	87	0	0	0	0	1	1	0
39	1	3	2626	2	95	97.5	95	0	0	0	0	1	1	0
39	2	3	8274	3	85.625	93.25	80	0	0	0	0	1	1	0
39	4	3	9720	3	77.083.333.333	79.666.666.667	90	0	2	0	2	3	1	1
39	5	3	10422	3	88.472.222.222	97.5	90	0	0	0	0	1	1	0
39	6	3	16410	3	93.611.111.111	95.5	97	0	2	0	0	3	1	0
40	1	3		1	32.569.444.444	76	40	5	4	4	8	3	3	3
40	2	3	840	2	47.152.777.778	89.25	65	3	4	8	12	3	4	4
40	5	3	10878	3	74.791.666.667	61.333.333.333	70	4	8	2	10	4	2	4
40	6	3	2262	2	67.013.888.889	88.25	65	0	0	8	2	1	4	1
41	1	3	477	2	46.25	57.375	25	5	18	2	20	5	2	5
41	2	3	2772	2	33.611.111.111	67.75	25	2	14	6	20	5	4	5
41	4	3	2793	2	51.180.555.556	71.875	50	3	10	4	14	4	3	5
41	5	3	2106	2	53.333.333.333	65.625	50	4	12	10	12	5	5	4
41	6	3	1845	2	45.555.555.556	69.875	20	5	18	8	16	5	4	5
42	1	3	5760	2	55.347.222.222	86.5	81	0	0	0	0	1	1	0
42	2	3		1	70.347.222.222	92.75	70	0	0	0	2	1	1	1
42	4	3		1	69.305.555.556	94	76	0	0	0	2	1	1	1
42	5	3		1	74.375	93	76	0	0	0	2	1	1	1
42	6	3	4158	3	62.222.222.222	90.25	68	0	0	2	0	1	2	0
43	1	3	558	2	12.152.777.778	66.25	20	3	4	12	12	3	5	4
43	2	3	3465	3	24.861.111.111	62.791.666.667	60	0	2	10	6	3	5	3
43	4	3	297	2	27.361.111.111	56.25	49	3	4	12	14	3	5	5
43	5	3		2	23.333.333.333	72.375	51	0	2	10	8	3	5	3
43	6	3	537	2	18.958.333.333	57.833.333.333	37	1	4	20	8	3	5	3
44	1	3	10392	3	83.472.222.222	85.875	79	0	0	2	12	1	2	4
44	2	3	7245	3	76.597.222.222	84.625	76	0	0	0	4	1	1	2
44	4	3	13851	3	81.111.111.111	85.875	75	0	2	2	8	3	2	3
44	5	3	9348	3	80.486.111.111	88.125	75	0	0	4	8	1	3	3
44	6	3		2	89.861.111.111	89.125	82	0	0	0	6	1	1	3
45	1	3	3306	3	63.194.444.444	77.541.666.667	85	0	0	6	0	1	4	0
45	2	3	6666	3	83.680.555.556	88.125	95	0	0	2	2	1	2	1
45	4	3	5439	3	88.611.111.111	84.625	80	0	0	2	4	1	2	2
45	5	3	5439	3	78.819.444.444	85.625	95	0	0	2	6	1	2	3
45	6	3	4599	3	81.736.111.111	85.375	85	0	0	4	4	1	3	2
46	1	3	10491	3	34.444.444.444	88.625	58	0	0	4	4	1	3	2
46	2	3		2	45.277.777.778	75.166.666.667	75	0	0	2	12	1	2	4
46	4	3		2	48.472.222.222	79.291.666.667	52	0	0	4	4	1	3	2
46	5	3	10224	3	41.388.888.889	90.875	75	0	0	10	6	1	5	3
46	6	3		2	68.125	87.625	73	0	0	4	4	1	3	2
47	1	3	2772	2	63.75	95.25	75	0	2	0	0	3	1	0
47	2	3	2772	2	81.111.111.111	90.25	90	1	2	4	4	3	3	2
47	4	3	2772	2	64.930.555.556	89.5	50	0	0	2	6	1	2	3
47	5	3	3492	3	62.291.666.667	78.375	75	0	0	0	0	1	1	0
47	6	3	693	2	85.416.666.667	89.5	70	1	2	8	10	3	4	4
48	1	3	2598	3	67.5	86.875	90	2	0	0	10	1	1	4
48	2	3	1398	2	73.402.777.778	51.833.333.333	89	6	4	2	24	3	2	5
48	4	3	7758	3	78.819.444.444	82.5	90	1	0	0	14	1	1	5
48	5	3	1958	3	83.958.333.333	94.25	88	0	0	0	4	1	1	2
48	6	3	2062	3	80.138.888.889	86.375	90	0	0	0	6	1	1	3
49	1	3	594	2	62.986.111.111	78.375	60	0	8	4	10	4	3	4
49	4	3	1188	2	71.111.111.111	73.25	60	0	10	8	8	4	4	3
49	5	3	3504	2	63.680.555.556	68.75	52	0	14	14	18	5	5	5
50	1	4	1548	2	88.611.111.111	86.5	95	1	4	2	10	3	2	4
50	2	4	2565	3	85.486.111.111	85.5	90	0	2	0	10	3	1	4
50	5	4	1142.5	2	82.986.111.111	88.75	80	1	8	0	8	4	1	3
51	1	3	11280	3	82.5	86.5	62	0	4	0	10	3	1	4
51	2	3	6156	3	77.152.777.778	94.25	93	0	0	0	12	1	1	4
51	4	3	10800	3	89.722.222.222	91.25	90	0	0	0	6	1	1	3
51	5	3	9170	3	93.333.333.333	92.5	90	0	0	0	6	1	1	3
51	6	3	5898	3	85.208.333.333	86.125	84	0	0	0	6	1	1	3
52	1	3	7440	3	26.319.444.444	58.833.333.333	60	4	6	8	16	4	4	5
52	2	3	4249.5	3	34.791.666.667	76.25	50	1	4	2	14	3	2	5
52	4	3	10560	3	32.916.666.667	58.208.333.333	70	2	4	6	14	3	4	5
52	5	3	891	2	34.583.333.333	48.5	60	9	12	6	22	5	4	5
52	6	3	19278	3	37.708.333.333	57.416.666.667	70	9	18	14	24	5	5	5
53	1	3	3465	3	63.263.888.889	47.708.333.333	50	2	12	4	18	5	3	5
53	2	3	8064	3	64.513.888.889	41.375	62	1	16	12	24	5	5	5
53	4	3	4335	3	53.680.555.556	52.541.666.667	66	8	16	14	22	5	5	5
53	5	3	3972	2	64.513.888.889	55.166.666.667	61	6	18	14	18	5	5	5
53	6	3	4848	2	56.944.444.444	45.583.333.333	55	8	18	10	22	5	5	5
54	1	3	1613	2	75.555.555.556	78.75	65	8	12	4	14	5	3	5
54	2	3	990	2	80.555.555.556	81.375	66	0	12	4	8	5	3	3
54	4	3	1906.5	2	83.333.333.333	77.625	65	0	0	2	10	1	2	4
54	5	3	1653	2	88.611.111.111	78.125	75	1	0	0	10	1	1	4
54	6	3	1399.5	2	88.611.111.111	83	70	0	0	0	6	1	1	3
55	1	3	7746	3	35.833.333.333	75.625	80	1	2	0	0	3	1	0
56	1	3	933	2	56.25	87.5	75	0	6	0	10	4	1	4
56	2	3	1866	2	57.291.666.667	89.5	70	1	6	0	2	4	1	1
56	4	3	1413	2	68.888.888.889	92	70	0	0	0	0	1	1	0
56	5	3	1173	2	69.513.888.889	89.75	70	1	0	0	4	1	1	2
56	6	3	727.5	2	71.041.666.667	90.75	60	0	0	0	0	1	1	0
57	1	3	297	2	78.888.888.889	87.25	81	0	4	10	2	3	5	1
57	2	3	198	2	55.972.222.222	47	48	1	16	18	18	5	5	5
57	4	3	495	2	76.666.666.667	90.25	50	0	4	12	4	3	5	2
57	5	3	1596	2	79.027.777.778	78.875	81	0	6	18	2	4	5	1
57	6	3	1314	2	73.888.888.889	76	10	0	6	12	4	4	5	2
58	1	3	5652	3	70.763.888.889	78.875	80	0	2	2	10	3	2	4
58	2	3	1626	2	83.333.333.333	93	71	0	2	2	4	3	2	2
58	4	3	2106	2	83.472.222.222	92.25	75	0	0	0	4	1	1	2
58	5	3	12264	3	92.361.111.111	93.25	82	0	0	0	2	1	1	1
59	1	3	3474	3	64.305.555.556	71.25	60	2	12	2	8	5	2	3
59	2	3	3234	3	76.041.666.667	88.75	90	0	4	0	6	3	1	3
59	4	3	9156	3	63.611.111.111	87.125	90	3	6	2	8	4	2	3
59	5	3	10476	3	83.958.333.333	63.833.333.333	90	1	2	0	12	3	1	4
59	6	3	3756	3	67.777.777.778	81.75	80	0	4	2	8	3	2	3
60	1	3	2466	2	32.152.777.778	72.625	25	2	2	4	4	3	3	2
60	2	3	1125.5	2	20.347.222.222	45.083.333.333	68	0	10	4	12	4	3	4
60	4	3	2988	2	39.930.555.556	35.25	45	2	8	4	10	4	3	4
60	5	3	2232	2	22.013.888.889	47.083.333.333	35	2	8	4	6	4	3	3
60	6	3		1	36.666.666.667	68.25	45	0	6	2	10	4	2	4
61	1	3	3897	3	55.694.444.444	36.625	78	5	10	4	8	4	3	3
61	2	3	798	2	53.125	46.875	86	3	10	2	8	4	2	3
61	4	3	4593	3	37.361.111.111	45.5	80	2	2	0	4	3	1	2
62	1	3	495	2	29.583.333.333	58.291.666.667	65	4	6	4	14	4	3	5
62	2	3	297	2	22.430.555.556	52.666.666.667	60	1	4	2	10	3	2	4
62	4	3	862	2	38.194.444.444	43.708.333.333	60	0	12	8	10	5	4	4
62	5	3	1638	2	46.25	51.208.333.333	60	2	12	2	12	5	2	4
62	6	3	548.5	1	32.5	44.833.333.333	64	2	12	6	10	5	4	4
63	1	3		1	19.305.555.556	40.958.333.333	62	1	14	10	10	5	5	4
63	2	3	3192	3	27.986.111.111	56.666.666.667	57	0	12	12	10	5	5	4
63	4	3	2360	1	28.333.333.333	66.25	56	0	12	12	12	5	5	4
63	5	3	297	2	24.861.111.111	64.625	37	2	16	16	12	5	5	4
63	6	3	1692	2	35.972.222.222	70.5	68	1	10	6	12	4	4	4
64	1	3	1039.5	2	93.75	92	80	0	0	4	0	1	3	0
64	2	3	3066	3	97.5	96.5	80	0	0	2	0	1	2	0
64	4	3	5586	3	97.361.111.111	100	84	0	0	2	0	1	2	0
64	5	3	4825.5	3	98.75	94.25	91	0	0	2	0	1	2	0
64	6	3	4599	3	85.833.333.333	79.125	74	0	10	4	6	4	3	3
65	1	3	148.5	1	61.944.444.444	77.75	75	3	0	2	6	1	2	3
65	2	3	5870	3	53.958.333.333	84.125	71	0	0	8	4	1	4	2
65	4	3	5457	3	79.305.555.556	84.75	60	0	2	2	10	3	2	4
65	5	3	8112	3	88.333.333.333	80.875	70	0	0	2	10	1	2	4
65	6	3	3180	3	85.833.333.333	84.375	65	1	2	2	10	3	2	4
66	1	3	5130	3	72.083.333.333	89.5	85	0	0	2	2	1	2	1
66	2	3	4548	3	59.236.111.111	88.625	89	0	0	4	0	1	3	0
66	4	3	5184	3	83.333.333.333	90	90	0	0	6	0	1	4	0
66	5	3	6765	3	72.013.888.889	84.75	81	0	0	6	4	1	4	2
66	6	3	12576	3	66.25	87.875	86	0	0	4	0	1	3	0
67	1	3	891	2	73.402.777.778	85.125	65	0	4	4	4	3	3	2
67	2	3	5617.5	3	55.625	84.875	65	1	2	4	6	3	3	3
67	4	3	5145	3	47.986.111.111	80.041.666.667	75	0	0	0	0	1	1	0
67	5	3	9144	3	49.722.222.222	91.75	70	1	0	0	2	1	1	1
67	6	3	8772	3	34.722.222.222	53.125	69	2	8	2	2	4	2	1
68	1	3		2	66.736.111.111	84.125	75	1	0	4	6	1	3	3
68	2	3	3975	3	44.097.222.222	86.5	75	1	4	10	20	3	5	5
68	4	3	1452	2	67.291.666.667	80	63	0	8	12	12	4	5	4
68	5	3	891	2	63.958.333.333	85.25	64	1	6	8	14	4	4	5
68	6	3	594	2	69.513.888.889	82.125	70	0	6	8	14	4	4	5
69	1	3	975	2	84.583.333.333	81	75	0	4	2	8	3	2	3
69	2	3	1173	2	77.847.222.222	79.125	60	0	6	2	8	4	2	3
69	4	3	3942	2	73.611.111.111	75.625	75	0	2	4	10	3	3	4
69	5	3	2190	2	76.388.888.889	87.375	81	0	0	2	2	1	2	1
69	6	3	1095	2	76.458.333.333	77.875	70	0	2	2	2	3	2	1
70	1	3	9405	3	35.138.888.889	38.875	72	8	10	10	18	4	5	5
70	2	3	8439	3	46.666.666.667	75.375	100	3	4	6	14	3	4	5
70	4	3	14532	3	74.930.555.556	84.5	90	2	2	12	14	3	5	5
70	5	3	9058.5	3	69.930.555.556	81.375	100	0	4	10	14	3	5	5
70	6	3	7425	3	80.208.333.333	87.625	100	0	2	6	14	3	4	5
71	1	3		1	59.583.333.333	89.75	60	0	0	0	4	1	1	2
71	2	3	6087	3	67.638.888.889	89.75	55	0	0	0	6	1	1	3
71	4	3	3840	1	67.569.444.444	86.75	50	2	0	0	6	1	1	3
71	5	3	6720	3	66.041.666.667	91.75	60	0	0	0	4	1	1	2
71	6	3	1059	1	75.347.222.222	90.75	45	0	0	0	2	1	1	1
72	1	3		2	30.416.666.667	88.75	61	0	0	0	0	1	1	0
72	2	3	10878	3	54.027.777.778	80.125	61	1	0	0	4	1	1	2
72	4	3	5544	3	60.277.777.778	83.625	37	2	0	0	2	1	1	1
72	5	3	11109	3	44.166.666.667	73.375	30	2	0	6	8	1	4	3
72	6	3	12264	3	44.305.555.556	70.875	28	1	0	0	10	1	1	4
73	1	3	10221	3	78.472.222.222	95	85	0	0	0	0	1	1	0
73	2	3	4851	3	86.666.666.667	96.25	90	1	0	0	0	1	1	0
73	4	3	4389	3	87.916.666.667	96.25	90	1	0	0	2	1	1	1
73	5	3	1386	2	84.166.666.667	93	80	1	0	0	0	1	1	0
73	6	3	396	2	67.638.888.889	93.75	90	1	0	0	0	1	1	0
74	1	4	2613	3	96.25	78.75	91	0	0	0	6	1	1	3
74	2	4	1980	3	97.5	87.5	90	2	4	2	10	3	2	4
74	4	4	1914	3	96.25	80.625	93	0	0	0	0	1	1	0
74	5	4	1377.5	2	93.75	92	100	0	0	0	6	1	1	3
74	6	4	1954	3	98.75	87.75	86	5	4	2	14	3	2	5
75	1	1	7398	3	41.875	53.625	85	3	6	6	14	4	4	5
75	2	1		1	51.944.444.444	30.25	62	9	18	14	22	5	5	5
75	4	1	15144	3	80.347.222.222	41.75	90	8	10	4	16	4	3	5
75	5	1	12936	3	56.458.333.333	80.25	80	5	8	8	14	4	4	5
76	1	4	1080	2	84.375	89.75	45	6	4	6	14	3	4	5
76	2	4	2499	3	93.75	89.75	86	0	0	0	0	1	1	0
76	4	4	2979	3	98.75	94.25	91	0	0	0	0	1	1	0
76	5	4	1158	2	97.5	93	93	0	0	2	0	1	2	0
76	6	4	1977	3	96.25	96.5	96	0	0	0	0	1	1	0
77	1	3	6879	3	74.861.111.111	88.5	75	0	0	2	0	1	2	0
77	2	3		1	61.388.888.889	84.5	75	3	8	4	8	4	3	3
77	4	3		1	84.444.444.444	80.875	65	3	0	2	4	1	2	2
77	5	3	396	2	78.819.444.444	90	69	2	2	0	0	3	1	0
77	6	3		1	62.847.222.222	76.75	71	4	8	2	6	4	2	3
78	1	3	1539	2	75.069.444.444	83.125	81	0	4	0	6	3	1	3
78	2	3	3087	2	71.180.555.556	79.625	81	0	6	6	10	4	4	4
78	4	3	4053	3	75.208.333.333	84.375	80	0	2	0	4	3	1	2
78	5	3	2702	2	68.541.666.667	80.625	76	0	2	0	8	3	1	3
78	6	3	1095	2	76.736.111.111	83.375	80	0	0	2	6	1	2	3
79	1	3	2466	2	78.402.777.778	96.25	90	0	0	0	0	1	1	0
79	2	3	1638	2	75	90.75	95	0	0	0	0	1	1	0
79	4	3	1522.5	2	85.347.222.222	96.5	90	0	0	0	0	1	1	0
79	5	3	1129.5	1	87.222.222.222	94	95	0	0	0	0	1	1	0
79	6	3	1737	2	82.847.222.222	94.25	85	0	0	0	0	1	1	0
80	1	3	297	2	27.708.333.333	42.833.333.333	35	5	14	28	22	5	5	5
80	2	3	1165.5	2	21.319.444.444	38.208.333.333	41	4	10	18	18	4	5	5
80	4	3	1732.5	2	61.805.555.556	71.375	35	0	6	22	14	4	5	5
80	5	3	1062	2	44.722.222.222	33.875	30	7	16	22	20	5	5	5
80	6	3	764	2	29.791.666.667	32.625	66	7	10	20	14	4	5	5
81	1	3	5172	3	87.083.333.333	87.125	78	2	4	0	10	3	1	4
81	2	3	10344	3	97.361.111.111	95.5	90	1	0	0	0	1	1	0
82	1	3	8754	3	52.569.444.444	49.458.333.333	61	2	12	14	16	5	5	5
82	2	3	9660	3	47.638.888.889	47.333.333.333	59	2	12	18	18	5	5	5
82	4	3	5434	3	29.861.111.111	53.666.666.667	60	3	14	14	16	5	5	5
82	5	3	7116	3	52.430.555.556	69.375	62	4	12	16	18	5	5	5
82	6	3	11355	3	55.555.555.556	55.666.666.667	62	1	14	12	14	5	5	5
83	1	3	1170	2	81.111.111.111	79.5	80	0	8	18	14	4	5	5
83	2	3	2205	2	76.527.777.778	88.125	79	0	4	6	14	3	4	5
83	4	3	4170	3	78.472.222.222	85.375	65	0	2	6	10	3	4	4
83	5	3	5872	3	75.555.555.556	87.75	75	0	0	8	14	1	4	5
83	6	3	559	1	82.083.333.333	85.625	75	0	2	2	12	3	2	4
84	1	3	693	2	45.069.444.444	72.875	63	1	4	4	8	3	3	3
84	2	3	924	2	50.277.777.778	67.916.666.667	60	3	6	2	6	4	2	3
85	1	3	876	2	90.555.555.556	98.75	70	0	0	0	0	1	1	0
85	2	3	1413	2	87.916.666.667	88.75	75	0	0	0	0	1	1	0
85	4	3	769.5	1	94.583.333.333	97.5	75	0	0	0	0	1	1	0
85	5	3	1158	2	82.361.111.111	96.25	60	0	0	0	0	1	1	0
86	1	3	3558	3	46.875	74.75	50	0	8	6	16	4	4	5
86	2	3	4053	3	57.430.555.556	72.875	62	0	6	6	10	4	4	4
86	4	3	2026.5	2	73.541.666.667	74.125	72	0	4	4	10	3	3	4
86	5	3	3558	3	40	69.875	36	1	4	6	14	3	4	5
87	1	3	1828	2	35.694.444.444	37	22	7	18	8	18	5	4	5
87	2	3	5160	3	47.222.222.222	41.375	60	2	16	10	16	5	5	5
87	4	3	3988	3	55.833.333.333	31.375	63	4	18	16	14	5	5	5
88	1	3	1260	2	34.444.444.444	67	45	3	4	2	8	3	2	3
88	2	3		1	35.069.444.444	75.875	41	1	10	2	6	4	2	3
88	4	3	600	2	24.861.111.111	71.875	33	4	12	2	14	5	2	5
88	5	3		1	40	68.416.666.667	34	2	10	2	10	4	2	4
88	6	3	49.5	1	20.347.222.222	61	33	4	8	2	10	4	2	4
89	1	3	2826	2	47.5	30.625	50	11	18	12	34	5	5	5
89	2	3	1485	2	36.666.666.667	21.5	35	10	28	22	26	5	5	5
89	4	3	2415	2	67.291.666.667	26	37	5	26	22	28	5	5	5
89	5	3	3039	3	48.958.333.333	30.375	50	8	20	22	30	5	5	5
89	6	3	3531	3	74.166.666.667	55.916.666.667	36	10	16	14	18	5	5	5
90	1	3		2	54.652.777.778	71.5	60	1	0	0	0	1	1	0
90	2	3	2430	2	56.25	77.75	72	1	10	0	2	4	1	1
90	4	3	2340	2	47.291.666.667	80.75	69	1	6	0	4	4	1	2
90	5	3	1380	2	64.375	78	65	1	4	0	8	3	1	3
90	6	3	1215	2	71.597.222.222	81.625	72	0	6	0	2	4	1	1
91	1	3	330	1	82.083.333.333	80.625	70	1	2	6	8	3	4	3
91	2	3	855	2	80.833.333.333	81.25	68	0	0	0	4	1	1	2
91	4	3	504	1	82.083.333.333	86.625	70	0	0	0	4	1	1	2
91	5	3	1908	2	52.361.111.111	87.875	67	5	2	4	8	3	3	3
92	1	3		1	81.944.444.444	79.125	80	3	10	4	16	4	3	5
92	2	3	1029	2	84.444.444.444	81.5	80	1	10	4	16	4	3	5
92	4	3	231	2	67.847.222.222	68.375	60	9	22	10	22	5	5	5
92	5	3	1710	2	78.055.555.556	79	80	0	0	0	8	1	1	3
92	6	3		1	66.319.444.444	83.375	70	0	0	0	10	1	1	4
93	1	3	1662	2	59.583.333.333	71.375	68	2	6	6	12	4	4	4
93	2	3	4053	3	55.902.777.778	76	76	0	2	6	12	3	4	4
93	4	3	2373	2	72.569.444.444	78.875	71	1	0	2	6	1	2	3
93	5	3	2142	2	72.291.666.667	82.125	75	0	0	2	10	1	2	4
93	6	3	1902	2	53.472.222.222	71.375	70	0	4	2	12	3	2	4
94	1	3	330	1	26.458.333.333	27.875	60	6	6	2	10	4	2	4
94	2	3	1626	2	78.680.555.556	86.5	70	0	2	8	8	3	4	3
94	4	3	6132	3	94.861.111.111	83.375	80	0	0	2	6	1	2	3
94	5	3	1386	2	87.361.111.111	89	80	0	2	2	2	3	2	1
94	6	3			94.861.111.111	93.25	80	0	0	2	6	1	2	3
95	1	3	4687.5	3	54.375	89.125	65	0	4	6	16	3	4	5
96	1	3	990	2	88.333.333.333	80.416.666.667	80	1	0	0	6	1	1	3
97	1	3	495	2	25.416.666.667	50.25	65	2	8	2	6	4	2	3
97	2	3	1095	2	37.638.888.889	71.875	70	0	2	2	2	3	2	1
97	4	3	720	1	20.069.444.444	81.75	60	1	6	6	4	4	4	2
97	5	3	855	2	31.111.111.111	58.125	70	1	4	4	6	3	3	3
97	6	3	547.5	2	60.902.777.778	56	70	0	0	2	0	1	2	0
98	1	3	2622	2	39.652.777.778	54	60	8	26	18	20	5	5	5
98	2	3	9822	3	42.777.777.778	44.583.333.333	55	6	22	16	16	5	5	5
98	4	3	4773	3	25.902.777.778	61.25	60	5	22	18	18	5	5	5
98	5	3	3559.5	3	30.138.888.889	54.625	40	8	26	20	20	5	5	5
98	6	3	3745.5	3	16.597.222.222	60.25	40	8	24	16	20	5	5	5
99	1	3	13836	3	13.611.111.111	29.458.333.333	40	10	18	10	30	5	5	5
99	2	3	7116	3	26.944.444.444	20.833.333.333	30	12	30	14	38	5	5	5
99	4	3		1	15.138.888.889	19.208.333.333	30	9	22	12	28	5	5	5
100	1	3		1	27.569.444.444	36.291.666.667	10	7	16	10	14	5	5	5
100	2	3	720	1	21.944.444.444	34.625	61	5	6	10	18	4	5	5
100	4	3	678	2	50.833.333.333	71	51	4	4	16	16	3	5	5
100	6	3	417	2	48.333.333.333	44.333.333.333	24	6	4	4	12	3	3	4
101	1	3	360	1	75.208.333.333	88.875	80	0	4	0	2	3	1	1
101	2	3	1920	1	63.958.333.333	77.75	75	4	10	0	4	4	1	2
101	4	3	3132	3	83.333.333.333	90.75	80	0	0	0	0	1	1	0
101	5	3	1032	2	79.583.333.333	80.125	75	0	2	0	0	3	1	0
101	6	3	49.5	1	57.708.333.333	79.125	75	0	0	0	0	1	1	0
102	1	3	4464	3	87.222.222.222	91.25	85	1	0	6	12	1	4	4
102	2	3	5496	3	80.833.333.333	86.375	78	2	2	10	24	3	5	5
102	4	3	2940	2	93.611.111.111	86.125	80	1	8	10	10	4	5	4
102	5	3	8106	3	96.25	88.125	82	0	4	6	4	3	4	2
102	6	3	3234	3	86.111.111.111	91	77	0	2	10	14	3	5	5
103	1	3	1074	2	72.430.555.556	95.25	75	0	0	2	2	1	2	1
103	4	3	3420	3	70.902.777.778	87.75	93	0	0	0	0	1	1	0
103	6	3	1440	1	80.555.555.556	93	76	0	0	0	0	1	1	0
104	1	3	5168	2	76.666.666.667	82.25	85	0	4	10	16	3	5	5
104	2	3	1116	2	78.194.444.444	77.875	88	2	8	18	14	4	5	5
104	4	3	3927	3	54.583.333.333	65	65	4	12	18	14	5	5	5
104	5	3	2079	2	72.291.666.667	70.5	75	4	16	14	16	5	5	5
104	6	3	4851	3	67.013.888.889	79	76	1	14	6	20	5	4	5
105	1	3	165	1	80	93	90	0	0	0	0	1	1	0
105	2	3	165	1	65.833.333.333	82	81	0	0	0	2	1	1	1
105	4	3	66	1	87.083.333.333	91.75	86	0	2	0	4	3	1	2
105	5	3	66	1	75.486.111.111	80.875	75	1	2	0	6	3	1	3
106	1	3		1	65.277.777.778	88.25	75	0	2	6	4	3	4	2
106	2	3	132	1	75	80	75	0	4	6	0	3	4	0
106	4	3		1	72.361.111.111	75.375	75	0	2	4	6	3	3	3
107	1	3	5598	3	71.25	88.875	75	0	2	0	2	3	1	1
107	2	3	4932	3	70.833.333.333	92.25	80	1	0	0	0	1	1	0
107	4	3	2793	2	74.305.555.556	85.375	75	0	2	0	2	3	1	1
107	5	3	2826	2	79.444.444.444	85.375	75	0	2	0	2	3	1	1
107	6	3	4185	3	64.861.111.111	81	70	0	2	2	2	3	2	1
108	1	3	148.5	1	92.5	85.75	35	0	0	0	2	1	1	1
108	2	3	247.5	1	92.5	92.25	89	0	0	0	0	1	1	0
108	4	3	1137	2	92.361.111.111	88.75	83	0	0	0	4	1	1	2
108	5	3	1116	2	92.5	85.625	85	0	0	0	0	1	1	0
108	6	3	396	2	91.25	85.5	95	0	2	0	4	3	1	2
109	1	3	693	2	72.083.333.333	84.75	42	0	0	4	6	1	3	3
109	2	3	1848	2	48.263.888.889	42.375	35	4	16	4	14	5	3	5
109	4	3	1386	2	45.972.222.222	44.25	50	1	14	6	14	5	4	5
109	5	3	5973	3	32.777.777.778	62.625	50	6	16	8	20	5	4	5
109	6	3	1386	2	68.819.444.444	80.25	40	6	14	14	22	5	5	5
110	1	3	8430	3	30.833.333.333	54.208.333.333	60	2	4	4	6	3	3	3
110	2	3	12025	3	60	88.5	75	0	2	2	0	3	2	0
110	4	3	3745.5	3	73.888.888.889	86.25	80	0	0	2	4	1	2	2
110	5	3	8011.5	3	72.361.111.111	79.875	60	1	2	2	10	3	2	4
110	6	3	6837.5	3	68.611.111.111	78.75	53	0	0	4	4	1	3	2
111	1	3	4632	3	63.680.555.556	76.875	87	0	2	6	8	3	4	3
112	1	3	10878	3	68.680.555.556	64.75	75	3	6	12	24	4	5	5
112	4	3	10878	3	77.777.777.778	42.625	75	4	12	18	28	5	5	5
112	5	3	7038	3	81.944.444.444	52.375	75	1	6	4	24	4	3	5
113	1	3	693	2	70.972.222.222	92.5	75	0	8	10	14	4	5	5
113	4	3	5679	3	77.083.333.333	93.25	83	0	0	6	8	1	4	3
113	5	3	4830	3	69.305.555.556	89	80	0	4	4	12	3	3	4
113	6	3	6846	3	76.111.111.111	68.875	82	0	8	10	20	4	5	5
114	1	3	7680	2	45.486.111.111	80	64	0	14	10	18	5	5	5
114	2	3	12685	3	67.013.888.889	88.5	84	0	2	6	4	3	4	2
114	4	3	9633	3	62.847.222.222	84.5	74	0	6	14	6	4	5	3
115	1	3	6186	3	82.083.333.333	90	85	0	0	10	14	1	5	5
115	2	3	9704	3	84.583.333.333	90.125	95	0	0	6	4	1	4	2
115	4	3	7039	3	77.986.111.111	85.666.666.667	90	1	0	4	10	1	3	4
115	5	3	16104	3	86.736.111.111	88.375	92	0	0	2	10	1	2	4
115	6	3	4365	3	70.347.222.222	81.625	86	0	0	4	16	1	3	5
116	1	3	2280	1	44.583.333.333	14.875	48	12	28	30	38	5	5	5
116	2	3	1191	2	35.625	27.625	55	10	22	18	30	5	5	5
116	4	3	3099	2	49.652.777.778	38.333.333.333	37	9	18	12	28	5	5	5
116	5	3	6099	2	28.125	52.291.666.667	60	2	14	14	20	5	5	5
116	6	3		2	32.361.111.111	32.833.333.333	41	8	16	24	28	5	5	5
117	1	3	10824	3	74.652.777.778	86.875	82	0	2	2	2	3	2	1
117	2	3	7224	3	87.847.222.222	93.25	89	0	0	2	6	1	2	3
117	4	3	16104	3	86.319.444.444	85.875	90	0	4	2	8	3	2	3
118	1	3	2872	2	81.944.444.444	71.041.666.667	80	0	0	0	8	1	1	3
118	2	3	7512	2	82.708.333.333	89.75	85	2	2	2	4	3	2	2
118	4	3	6552	2	83.958.333.333	85.75	80	2	0	4	12	1	3	4
118	5	3	5592	2	62.083.333.333	81.25	80	2	0	0	10	1	1	4
118	6	3	1909	2	92.5	87.25	85	1	0	0	4	1	1	2
119	1	3	9540	3	32.361.111.111	60.291.666.667	72	4	26	22	24	5	5	5
119	2	3			32.291.666.667	47.666.666.667	42	5	20	26	28	5	5	5
119	4	3	12789	3	48.333.333.333	40.875	57	1	18	22	18	5	5	5
119	5	3	17952	3	46.180.555.556	39	75	1	14	18	20	5	5	5
119	6	3	8107.5	3	27.569.444.444	35.375	50	3	16	16	18	5	5	5
120	1	3	99	2	35.138.888.889	29	62	9	10	2	8	4	2	3
120	2	3	396	2	54.375	68.375	70	9	10	8	14	4	4	5
120	4	3	622	2	61.666.666.667	68.125	75	1	4	6	8	3	4	3
120	5	3	198	2	54.583.333.333	70.375	70	8	10	4	14	4	3	5
120	6	3	1916	2	64.513.888.889	74.875	76	1	6	4	10	4	3	4
121	1	3	3768	3	76.180.555.556	84.125	75	0	12	2	12	5	2	4
121	2	3	792	2	69.652.777.778	81.875	75	0	6	4	8	4	3	3
121	4	3	396	2	47.916.666.667	69.125	75	0	14	6	12	5	4	4
121	5	3	4839	3	73.333.333.333	77.375	20	0	12	6	12	5	4	4
122	1	3	735	2	70.486.111.111	75.125	75	0	18	20	14	5	5	5
122	2	3	5445	3	71.875	74.875	80	0	10	12	12	4	5	4
122	4	3	5319	3	78.958.333.333	84.75	80	0	12	16	16	5	5	5
122	5	3	6885	3	72.152.777.778	56.958.333.333	76	0	12	8	14	5	4	5
123	1	3	10932	3	46.666.666.667	80.125	70	0	0	0	0	1	1	0
123	2	3	9198	3	53.402.777.778	85.75	80	0	0	0	0	1	1	0
123	5	3	4425	3	62.777.777.778	83.625	80	0	0	0	0	1	1	0
123	6	3	12024	3	47.777.777.778	83.125	75	1	0	0	2	1	1	1
124	1	3	1440	2	46.666.666.667	41.583.333.333	76	1	4	8	12	3	4	4
124	2	3	3628.5	3	33.888.888.889	27.25	40	10	12	12	18	5	5	5
124	4	3	2886	2	39.375	38	70	12	12	12	22	5	5	5
124	5	3	396	2	45	15.625	65	12	20	14	30	5	5	5
124	6	3	600	1	18.75	20.25	50	12	28	24	32	5	5	5
125	1	3	3084	3	35.208.333.333	67.916.666.667	60	4	12	10	14	5	5	5
125	2	3	5865	3	44.236.111.111	86	70	1	10	6	14	4	4	5
125	4	3	6258	3	35	82.625	61	0	4	6	10	3	4	4
125	5	3	8424	3	47.291.666.667	85.375	65	0	8	4	14	4	3	5
125	6	3	4665	3	72.916.666.667	53.708.333.333	65	7	12	2	14	5	2	5
126	1	4	1771	2	88.958.333.333	91	90	0	0	0	2	1	1	1
126	2	4	1088	2	84.236.111.111	90	85	0	2	2	4	3	2	2
126	4	4	1748	2	87.708.333.333	92	88	0	0	0	0	1	1	0
126	5	4	1866	2	90.486.111.111	89.125	82	0	0	4	0	1	3	0
126	6	4	2092.5	2	87.083.333.333	93.25	89	0	0	2	2	1	2	1
127	1	3	5172	3	54.930.555.556	81	90	0	0	14	10	1	5	4
127	2	3	8292	3	75.069.444.444	95.5	90	0	0	8	10	1	4	4
127	4	3	19464	3	69.930.555.556	83.625	89	0	0	0	4	1	1	2
127	5	3	7038	3	72.638.888.889	94.25	91	0	0	0	6	1	1	3
127	6	3	5265	3	77.708.333.333	90.25	82	0	2	4	12	3	3	4
128	1	3	4800	2	64.166.666.667	20.25	49	8	28	2	18	5	2	5
128	2	3	3960	2	76.319.444.444	20.625	78	10	26	4	28	5	3	5
128	4	3	5256	2	73.611.111.111	20.5	70	10	22	12	32	5	5	5
128	5	3	13104	3	69.930.555.556	44.333.333.333	70	5	10	14	14	4	5	5
128	6	3	15786	3	62.638.888.889	25.125	64	6	24	12	12	5	5	4
129	1	4	16746	3	83.333.333.333	82.375	88	0	0	2	0	1	2	0
129	2	4	12936	3	85.625	94.25	95	0	0	0	12	1	1	4
129	4	4	11815.5	3	95	99	93	0	0	0	0	1	1	0
129	5	4	19944	3	87.5	87.875	86	0	2	2	8	3	2	3
129	6	4		2	72.708.333.333	75.25	78	1	4	4	4	3	3	2
130	1	2	2091	2	90	90.75	75	1	0	2	2	1	2	1
130	2	2	3450	2	91.25	90	80	0	0	2	6	1	2	3
130	4	2	1519.5	2	82.986.111.111	92.25	75	2	0	2	4	1	2	2
130	5	2	6354	3	90.625	90.375	95	0	0	2	4	1	2	2
130	6	2	1862.5	2	95	87.875	95	0	2	4	2	3	3	1
131	1	3	16584	3	84.722.222.222	89.875	81	0	0	2	4	1	2	2
131	2	3	10200	3	87.361.111.111	86.375	80	0	2	4	2	3	3	1
132	1	3	476	2	24.583.333.333	67.875	45	8	4	10	10	3	5	4
132	2	3	558	1	76.388.888.889	88.875	70	0	2	6	4	3	4	2
132	4	3	3145.5	3	77.777.777.778	93.375	70	0	2	10	0	3	5	0
132	5	3	637.5	2	54.583.333.333	78.25	60	0	2	4	0	3	3	0
132	6	3	247.5	1	32.638.888.889	73.875	50	2	6	6	4	4	4	2
133	1	3	459	2	32.013.888.889	22.125	52	0	32	14	22	5	5	5
133	2	3	219	2	42.847.222.222	33	50	2	22	14	14	5	5	5
133	4	3		1	33.263.888.889	26.5	33	2	24	14	14	5	5	5
133	5	3		1	45.347.222.222	25.5	25	3	28	14	18	5	5	5
133	6	3	198	2	48.263.888.889	29.625	35	2	24	16	14	5	5	5
134	1	3	594	2	43.888.888.889	83.5	50	0	0	6	6	1	4	3
134	2	3	198	2	76.388.888.889	79.25	60	0	0	4	16	1	3	5
134	4	3	349.5	1	66.666.666.667	89	70	0	0	4	12	1	3	4
134	5	3	339	2	77.916.666.667	93	100	0	0	2	8	1	2	3
134	6	3	819	2	80.416.666.667	96.75	95	0	0	0	2	1	1	1
135	1	3	13506	3	87.5	93.25	82	0	0	0	0	1	1	0
135	2	3	20358	3	88.75	94.5	83	0	0	0	2	1	1	1
136	1	3	2226	2	76.666.666.667	97	85	0	6	2	0	4	2	0
136	2	3	3732	3	38.611.111.111	66.75	30	4	18	6	0	5	4	0
137	1	3	10392	3	39.861.111.111	74.125	60	3	0	2	8	1	2	3
137	2	3	9633	3	56.875	60.208.333.333	76	1	0	6	16	1	4	5
138	1	3	7320	3	89.722.222.222	83	88	0	6	0	6	4	1	3
138	2	3	14688	3	88.611.111.111	83.375	90	0	0	0	6	1	1	3
138	4	3	10680	3	90	84.625	88	0	0	0	6	1	1	3
138	5	3	12411	3	87.361.111.111	82	82	1	6	0	8	4	1	3
139	1	3	8184	3	55.833.333.333	93.25	90	0	0	0	2	1	1	1
139	2	3	4485	3	60.972.222.222	90.5	90	0	0	4	2	1	3	1
139	4	3	4296	3	69.375	93.75	95	0	0	2	2	1	2	1
139	5	3	1637.5	2	66.25	91.5	90	0	0	0	4	1	1	2
140	1	3	1950	2	85.416.666.667	91.875	90	0	0	0	0	1	1	0
140	2	3	480	1	74.236.111.111	100	89	0	0	0	0	1	1	0
140	4	3	3186	3	87.638.888.889	100	94	0	0	0	0	1	1	0
140	5	3	4266	3	79.583.333.333	100	85	0	0	0	0	1	1	0
141	1	3	2880	1	80.833.333.333	95	100	0	0	0	0	1	1	0
141	2	3		2	89.166.666.667	100	79	0	0	0	0	1	1	0
141	4	3	5760	1	97.5	100	94	0	6	0	0	4	1	0
141	5	3	5508	2	77.5	97.5	81	0	0	0	0	1	1	0
141	6	3	3780	3	95	98.75	81	0	0	0	0	1	1	0
142	1	3	2700	2	81.25	94.25	87	0	2	0	2	3	1	1
142	2	3	8851.5	3	73.125	87	89	1	0	2	6	1	2	3
142	4	3	880	1	88.472.222.222	94	90	0	0	2	2	1	2	1
142	5	3	3810	3	86.736.111.111	93	90	0	0	4	2	1	3	1
142	6	3	11865	3	91.111.111.111	88.5	85	0	6	4	6	4	3	3
143	1	3	4920	3	94.861.111.111	90.5	90	0	2	6	0	3	4	0
143	2	3	4518	3	96.111.111.111	94.5	95	0	2	2	0	3	2	0
143	4	3	15411	3	96.25	99	100	1	0	2	0	1	2	0
143	5	3	13198.5	3	97.5	100	85	0	0	2	0	1	2	0
143	6	3	11424	3	97.5	100	100	2	8	6	8	4	4	3
144	1	3	1798	2	81.527.777.778	86.375	70	1	10	4	10	4	3	4
144	2	3	516	2	64.027.777.778	93	65	1	4	2	14	3	2	5
144	4	3	6552	3	69.791.666.667	90.5	70	0	0	0	6	1	1	3
145	1	3	2079	2	50.833.333.333	52.291.666.667	70	7	24	10	28	5	5	5
145	2	3	2319	2	82.222.222.222	36.625	75	7	22	6	26	5	4	5
145	4	3	3159	3	76.111.111.111	41.458.333.333	80	3	24	0	24	5	1	5
145	5	3	2526	3	83.611.111.111	34.958.333.333	80	7	24	10	24	5	5	5
145	6	3	3639	3	76.736.111.111	37.083.333.333	80	4	28	10	24	5	5	5
146	1	3	9696	3	71.25	95.5	85	0	0	0	0	1	1	0
146	2	3	2697	3	80.694.444.444	96.5	82	0	0	0	0	1	1	0
146	4	3	3078	2	79.236.111.111	93.25	79	2	0	0	8	1	1	3
146	5	3	1770	2	54.861.111.111	71.875	70	1	6	0	8	4	1	3
146	6	3		1	5	12.25	12	4	16	10	18	5	5	5
147	1	3	3573	3	92.5	97.5	76	1	0	0	0	1	1	0
147	2	3	5386.5	3	80.555.555.556	88.5	70	2	2	0	0	3	1	0
147	5	3	1680	2	91.111.111.111	92	81	0	0	2	4	1	2	2
148	1	3	2712	2	93.611.111.111	91.75	99	0	0	0	0	1	1	0
148	2	3	1836	2	91.25	93.75	90	0	0	2	0	1	2	0
148	4	3	1116	2	83.125	97	90	0	0	0	0	1	1	0
148	5	3	753	1	91.25	98.75	90	0	0	0	0	1	1	0
148	6	3	1008	2	91.25	97	89	0	0	0	0	1	1	0
149	1	3	10674	3	79.930.555.556	61.875	74	2	18	4	18	5	3	5
149	2	3	7476	3	66.180.555.556	45.708.333.333	76	3	6	8	16	4	4	5
149	4	3	7146	3	72.222.222.222	82.875	82	0	0	0	4	1	1	2
149	5	3	8079	3	72.430.555.556	78	87	0	0	0	4	1	1	2
150	1	3	918	2	63.958.333.333	78.5	70	1	2	4	6	3	3	3
151	1	3	1434	2	69.236.111.111	70.75	80	0	2	10	18	3	5	5
151	2	3	10560	3	85.555.555.556	89.25	80	0	0	4	2	1	3	1
151	4	3		2	97.5	93	90	0	0	6	0	1	4	0
151	5	3	2916	3	100	94.5	100	1	0	0	4	1	1	2
151	6	3	495	2	93.75	95.25	90	0	0	6	2	1	4	1
152	1	3	3804	2	72.083.333.333	84.125	85	0	4	2	8	3	2	3
152	2	3	1272	2	66.527.777.778	81.416.666.667	95	0	0	4	14	1	3	5
152	5	3	3168	2	78.888.888.889	86.875	86	0	0	0	2	1	1	1
152	6	3	6504	3	81.180.555.556	88.75	95	0	2	0	2	3	1	1
153	1	3	8052	3	81.597.222.222	73.625	80	0	2	2	10	3	2	4
153	2	3	5652	3	79.375	46.375	65	4	4	10	24	3	5	5
153	4	3	5719.5	3	71.458.333.333	63.708.333.333	68	2	0	2	10	1	2	4
153	5	3	3786	3	71.458.333.333	79.25	60	1	0	0	0	1	1	0
153	6	3	6732	3	60.486.111.111	51.041.666.667	58	5	12	12	22	5	5	5
154	1	3	1417	2	43.75	62.75	63	11	14	14	16	5	5	5
154	2	3	4194	3	37.777.777.778	37.75	59	3	14	14	16	5	5	5
154	5	3		1	54.236.111.111	58.083.333.333	50	7	14	14	14	5	5	5
155	1	3	5196	2	85	71.791.666.667	80	1	4	4	16	3	3	5
155	2	3	5040	2	80.625	87.5	81	0	0	0	0	1	1	0
155	4	3	4800	1	86.875	59.833.333.333	88	3	8	2	0	4	2	0
155	5	3	4236	2	85.625	64.583.333.333	90	0	2	2	8	3	2	3
155	6	3		1	84.375	65.458.333.333	80	0	4	4	8	3	3	3
156	1	4	5778	3	88.75	88.75	90	0	2	0	2	3	1	1
156	2	4	3066	3	88.611.111.111	86.75	85	0	2	0	0	3	1	0
156	4	4	1506	2	92.361.111.111	85.25	80	0	2	0	0	3	1	0
156	6	4	1693	2	86.111.111.111	92	95	0	0	0	0	1	1	0
157	1	3	6750	3	90.972.222.222	95.5	90	0	0	0	2	1	1	1
157	2	3	9798	3	92.361.111.111	98.75	88	0	0	0	0	1	1	0
157	4	3	5767.5	3	95	98.75	95	0	0	0	0	1	1	0
157	5	3	17952	3	93.75	92.5	90	0	0	0	0	1	1	0
158	1	3	240	1	89.583.333.333	75.625	70	0	0	2	4	1	2	2
158	2	3	198	2	84.583.333.333	77.875	65	0	0	0	8	1	1	3
158	4	3	513	1	60.833.333.333	78.75	70	0	0	0	2	1	1	1
158	5	3		1	84.861.111.111	81.25	70	0	2	6	8	3	4	3
159	1	3	1116	2	77.291.666.667	76.625	77	1	0	0	0	1	1	0
159	2	3	3372	3	74.513.888.889	86.375	55	0	0	0	2	1	1	1
159	4	3	6612	3	93.611.111.111	90.25	70	0	0	0	0	1	1	0
159	5	3	1352	2	93.611.111.111	89.25	76	0	0	0	6	1	1	3
160	1	3	2730	2	50.763.888.889	51.541.666.667	35	1	8	16	16	4	5	5
160	2	3	660	2	46.875	39.875	35	4	16	20	26	5	5	5
160	4	3	2475	2	66.319.444.444	57.416.666.667	55	0	4	14	16	3	5	5
160	5	3	577.5	2	42.777.777.778	45.833.333.333	51	0	6	14	16	4	5	5
161	1	3	3337.5	3	95	92	95	0	0	6	2	1	4	1
161	2	3	2613	2	93.75	93.25	90	0	0	2	2	1	2	1
162	1	3	6720	3	39.861.111.111	83.25	39	0	8	6	4	4	4	2
162	2	3	3360	3	37.083.333.333	84.875	45	0	0	6	0	1	4	0
162	4	3	5040	3	42.361.111.111	72.625	40	0	0	6	4	1	4	2
162	5	3	6720	3	33.055.555.556	82.75	45	0	0	6	0	1	4	0
162	6	3	5733	3	43.611.111.111	91.25	45	0	0	6	0	1	4	0
163	1	3	1950	2	61.944.444.444	83	75	0	0	4	0	1	3	0
163	2	3	3234	3	72.708.333.333	85.875	65	0	0	2	0	1	2	0
163	4	3	2232	2	77.986.111.111	86.125	75	0	0	10	4	1	5	2
163	5	3	396	2	75.486.111.111	80.375	60	0	0	4	6	1	3	3
163	6	3	1950	2	78.611.111.111	77.375	75	1	0	0	20	1	1	5
164	1	3	1179	2	27.430.555.556	37.125	70	4	18	10	6	5	5	3
164	2	3	2182.5	2	15.902.777.778	25.5	70	5	26	18	18	5	5	5
164	4	3	4872	3	47.569.444.444	35	70	9	18	12	14	5	5	5
164	5	3	99	2	40.486.111.111	35	70	4	24	18	20	5	5	5
164	6	3	99	2	35.763.888.889	20.5	70	8	30	10	12	5	5	4
165	1	3	15624	3	69.166.666.667	39.375	60	12	16	4	8	5	3	3
165	2	3	12264	3	80.694.444.444	62.625	60	8	10	2	8	4	2	3
165	4	3	7464	3	81.944.444.444	35.375	60	10	12	0	8	5	1	3
165	6	3	12264	3	78.194.444.444	48.916.666.667	43	11	28	0	12	5	1	4
166	1	3	2199	2	82.083.333.333	88.5	85	0	8	10	18	4	5	5
166	2	3	3150	3	66.736.111.111	79.5	80	0	4	6	8	3	4	3
166	4	3	2748	2	73.611.111.111	83.75	85	0	0	2	0	1	2	0
166	5	3	1350	2	82.361.111.111	82.75	75	0	4	4	6	3	3	3
166	6	3	990	2	51.875	40.208.333.333	70	10	30	16	36	5	5	5
167	1	3	8784	3	96.25	96.5	95	0	0	0	0	1	1	0
167	2	3	8864	3	97.5	89.125	95	0	0	0	4	1	1	2
167	4	3	13224	3	100	89.25	95	0	0	0	0	1	1	0
167	5	3	8064	3	100	99	98	0	0	0	0	1	1	0
167	6	3	9624	3	97.5	94.5	95	0	0	0	2	1	1	1
168	1	3	3192	3	37.222.222.222	39.75	75	2	14	24	14	5	5	5
168	2	3	2190	2	59.652.777.778	51.458.333.333	70	2	10	18	14	4	5	5
168	5	3	7332	3	59.305.555.556	44.875	80	1	8	16	16	4	5	5
168	6	3	4068	3	38.819.444.444	57.291.666.667	70	9	10	18	12	4	5	4
169	1	3	6325.5	3	91.25	86.75	77	0	0	0	0	1	1	0
169	2	3	2826	2	92.5	87	91	1	0	0	2	1	1	1
169	4	3	2559	2	76.458.333.333	88.75	82	0	0	0	0	1	1	0
169	5	3	2106	2	87.361.111.111	85.875	85	0	0	0	0	1	1	0
169	6	3	2754	3	85.833.333.333	77.125	82	5	2	6	14	3	4	5
170	1	3	1584	2	51.805.555.556	75.75	65	3	2	8	16	3	4	5
170	2	3	5616	3	56.458.333.333	72.75	66	5	6	16	26	4	5	5
170	4	3	3982.5	3	68.194.444.444	84.25	79	0	4	10	16	3	5	5
171	1	3	2076	2	76.805.555.556	83.75	80	0	0	2	14	1	2	5
171	2	3	4746	3	76.805.555.556	89.5	85	0	0	2	8	1	2	3
171	4	3	1080	1	84.861.111.111	88.5	88	0	0	0	10	1	1	4
172	1	3		2	49.305.555.556	77.25	40	0	6	4	6	4	3	3
173	1	3	6184	3	37.916.666.667	72.125	77	5	6	12	8	4	5	3
173	2	3	5731.5	3	33.888.888.889	69	74	3	0	16	10	1	5	4
173	4	3	4986	3	38.402.777.778	76.375	74	5	12	14	14	5	5	5
173	5	3	5145	3	30.138.888.889	74.125	84	1	0	10	10	1	5	4
173	6	3	18024	3	51.805.555.556	63.375	78	6	24	22	16	5	5	5
174	1	3	219	2	42.638.888.889	54.333.333.333	70	2	14	4	12	5	3	4
174	2	3	396	2	31.944.444.444	30	82	2	14	4	14	5	3	5
174	4	3	198	2	46.25	72.375	85	0	4	8	8	3	4	3
174	5	3	198	2	20.694.444.444	14.125	25	7	36	18	34	5	5	5
175	1	3	2913	2	50.972.222.222	76.375	77	1	6	16	12	4	5	4
175	2	3	516	2	38.819.444.444	66.875	65	1	2	12	8	3	5	3
175	4	3	1758	2	38.958.333.333	73.125	76	0	2	10	8	3	5	3
175	6	3	4320	2	52.430.555.556	76.75	80	1	10	6	12	4	4	4
176	1	3	6465	3	32.291.666.667	52.625	60	0	4	4	4	3	3	2
176	2	3	9744	3	59.236.111.111	56	78	0	2	6	10	3	4	4
176	4	3	7758	3	44.375	73.75	70	0	8	8	10	4	4	4
176	5	3	10864.5	3	37.291.666.667	77.5	60	1	6	10	10	4	5	4
177	1	3		1	36.805.555.556	30.75	35	9	20	6	10	5	4	4
177	2	3	1584	2	40.625	49.166.666.667	38	8	18	12	8	5	5	3
177	4	3		1	27.777.777.778	16.875	22	7	22	8	10	5	4	4
177	5	3		1	10.555.555.556	35.375	22	2	8	10	0	4	5	0
177	6	3	99	1	37.083.333.333	21.375	25	10	26	8	14	5	4	5
178	1	3	4039.5	3	76.111.111.111	86.875	70	0	2	2	14	3	2	5
178	2	3	2670	2	85.625	88.75	75	0	2	4	12	3	3	4
178	5	3	3474	2	76.25	87.75	70	1	12	10	18	5	5	5
179	1	3	2628	2	24.930.555.556	71.125	60	4	2	8	8	3	4	3
179	2	3	2175	2	35.208.333.333	81	71	2	0	2	2	1	2	1
179	4	3	2430	2	46.875	77.625	55	2	6	8	6	4	4	3
180	1	1	4680	3	68.055.555.556	49.625	80	3	12	0	6	5	1	3
180	2	1	3360	3	67.847.222.222	50.75	85	0	10	0	8	4	1	3
180	4	1	6445.5	3	83.958.333.333	60	90	0	2	4	4	3	3	2
180	5	1		1	72.569.444.444	57.75	80	0	14	2	6	5	2	3
180	6	1	1440	1	76.736.111.111	51.625	85	2	12	0	6	5	1	3
181	1	4	693	2	77.569.444.444	89.25	45	0	0	0	0	1	1	0
182	1	1	16952	3	89.861.111.111	87.625	80	0	2	2	8	3	2	3
183	1	4	2415	3	97.5	92.75	90	0	0	0	4	1	1	2
183	2	4	3855	3	97.5	93	90	0	0	0	0	1	1	0
183	4	4	2407.5	3	98.75	97.5	95	0	0	0	0	1	1	0
183	5	4	2490	3	98.75	94.25	95	0	0	0	0	1	1	0
183	6	4	3375	3	98.75	94	95	0	0	0	0	1	1	0
184	1	4	4986	3	97.5	85.5	95	1	2	2	10	3	2	4
184	2	4	4146	3	98.75	86.875	95	0	6	2	8	4	2	3
184	4	4	7278	3	88.125	96	95	0	0	0	0	1	1	0
184	5	4	4026	3	93.75	94.75	95	0	0	0	0	1	1	0
185	1	4	1398	2	92.361.111.111	87.75	75	0	8	4	14	4	3	5
185	2	4	2612	2	87.222.222.222	88.75	80	0	0	0	4	1	1	2
185	4	4	1638	3	96.25	84.375	75	0	4	2	10	3	2	4
185	5	4	1638	2	93.75	89	85	0	0	2	4	1	2	2
185	6	4		2	93.75	80.875	84	0	4	2	10	3	2	4
186	1	3	3972	3	82.222.222.222	92	85	0	0	4	0	1	3	0
186	2	3	2205	2	84.861.111.111	93.25	80	0	0	2	4	1	2	2
186	4	3	1462.5	2	78.611.111.111	92.25	90	0	2	2	2	3	2	1
186	5	3	1866	2	82.361.111.111	89.5	80	1	0	2	0	1	2	0
186	6	3	1866	2	82.361.111.111	93	80	0	2	2	0	3	2	0
187	1	3	2394	2	81.666.666.667	84	61	1	12	4	2	5	3	1
187	2	3	3066	3	70.833.333.333	80.625	65	0	6	2	0	4	2	0
187	4	3	3066	3	76.805.555.556	85	70	0	2	0	0	3	1	0
187	5	3	3510	3	76.388.888.889	82.5	71	0	8	0	4	4	1	2
187	6	3	1188	2	79.305.555.556	82.75	54	0	6	0	0	4	1	0
188	1	3	13651	3	67.222.222.222	100	70	0	0	2	0	1	2	0
188	2	3	19464	3	74.166.666.667	97.5	80	0	0	0	0	1	1	0
189	1	3	1836	3	69.722.222.222	81.375	70	0	6	6	6	4	4	3
189	2	3	1398	2	61.527.777.778	75.75	68	0	8	12	12	4	5	4
189	4	3	1440	2	70.694.444.444	63.291.666.667	75	1	10	2	12	4	2	4
189	5	3			53.958.333.333	38	33	11	22	16	14	5	5	5
189	6	3	1219	2	68.333.333.333	62.291.666.667	61	3	12	14	14	5	5	5
190	1	3	1134	2	67.222.222.222	75.375	70	3	2	6	20	3	4	5
190	2	3	1173	2	59.305.555.556	77.625	74	0	4	4	10	3	3	4
190	4	3	2035	3	53.333.333.333	77.625	68	0	2	2	12	3	2	4
190	5	3	2044	3	67.083.333.333	82.875	74	2	2	4	14	3	3	5
190	6	3	1455	2	78.333.333.333	82	67	2	2	2	14	3	2	5
191	1	3	994	2	56.527.777.778	81.125	62	1	4	6	6	3	4	3
191	2	3	2262	2	52.5	85.25	72	0	4	2	6	3	2	3
191	4	3	2184	2	54.236.111.111	78.75	70	0	8	2	10	4	2	4
191	5	3	1890	2	62.708.333.333	83.125	70	0	4	4	6	3	3	3
191	6	3	1130	2	44.097.222.222	81.125	70	0	2	4	10	3	3	4
192	1	3	1200	2	84.861.111.111	58.625	90	3	8	0	16	4	1	5
192	2	3	3906	3	83.472.222.222	71.541.666.667	78	7	8	2	18	4	2	5
192	5	3	2586	2	74.236.111.111	53.25	70	4	8	4	16	4	3	5
192	6	3	1233	2	74.930.555.556	90	75	3	2	2	12	3	2	4
193	1	3	693	2	85.833.333.333	80.625	95	0	0	2	2	1	2	1
193	2	3	7224	3	80.555.555.556	87.25	69	2	0	8	8	1	4	3
193	4	3	3626	3	87.361.111.111	79.875	79	1	0	4	10	1	3	4
193	5	3		2	84.861.111.111	71.125	75	9	6	4	14	4	3	5
194	1	3	819	2	61.736.111.111	77.75	85	1	6	10	8	4	5	3
194	2	3	1710	2	64.513.888.889	76.75	64	4	10	8	10	4	4	4
195	1	3	1582	2	82.361.111.111	81.5	73	1	2	6	4	3	4	2
195	2	3	3030	3	82.083.333.333	82.5	68	0	6	2	6	4	2	3
195	4	3	3066	3	78.611.111.111	79.5	60	2	0	6	10	1	4	4
195	5	3	3462	3	80.972.222.222	75.375	63	4	4	4	12	3	3	4
195	6	3	2148	2	80.833.333.333	79.625	59	0	4	4	6	3	3	3
196	1	3	4692	3	53.888.888.889	83.125	50	1	0	12	6	1	5	3
196	2	3	4662	3	29.791.666.667	81	70	1	4	18	28	3	5	5
196	4	3	6426	3	44.444.444.444	76.75	71	1	4	16	20	3	5	5
196	5	3	445.5	2	27.430.555.556	82	25	2	4	20	2	3	5	1
196	6	3	1980	2	20.833.333.333	72	20	3	4	14	12	3	5	4
197	1	3		2	38.611.111.111	35.833.333.333	20	3	16	20	12	5	5	4
198	1	3	1773	3	94.861.111.111	92	90	0	2	4	6	3	3	3
199	1	3	1596	2	62.847.222.222	46.5	65	0	16	6	4	5	4	2
199	2	3	1920	1	62.708.333.333	73	70	2	4	4	0	3	3	0
199	4	3	3360	3	80.277.777.778	67.875	73	0	6	2	0	4	2	0
199	5	3	3180	3	47.222.222.222	67.375	61	3	14	4	6	5	3	3
199	6	3	396	2	65.763.888.889	71	68	0	2	2	0	3	2	0
200	1	3	3732	3	61.319.444.444	24	60	6	34	24	30	5	5	5
200	2	3	798	2	63.263.888.889	34.083.333.333	70	10	28	24	28	5	5	5
200	4	3	6834	3	57.777.777.778	20	55	7	34	18	38	5	5	5
200	5	3	1866	2	72.361.111.111	44.208.333.333	65	8	32	24	36	5	5	5
200	6	3	6906	3	66.805.555.556	33.625	73	11	24	10	22	5	5	5
201	1	3	1473	1	30.416.666.667	65.875	42	3	26	24	26	5	5	5
201	2	3	1554	2	26.388.888.889	38	37	5	16	24	10	5	5	4
201	4	3	198	2	27.569.444.444	38.75	25	1	6	14	6	4	5	3
201	5	3	1038	2	38.611.111.111	41.875	45	5	14	22	14	5	5	5
202	1	3		1	72.083.333.333	59.958.333.333	60	8	22	14	14	5	5	5
202	2	3	3360	1	84.305.555.556	86.75	75	0	6	12	14	4	5	5
202	4	3	4236	2	79.236.111.111	76.666.666.667	75	0	2	10	8	3	5	3
202	6	3	9432	3	77.916.666.667	74.041.666.667	60	0	12	12	10	5	5	4
203	1	3	5850	3	90.833.333.333	94.5	97	0	6	14	18	4	5	5
203	2	3	6030	3	98.611.111.111	100	100	0	0	8	2	1	4	1
203	4	3	10650	3	87.361.111.111	96.25	100	0	0	2	4	1	2	2
203	5	3	5580	3	88.75	98.75	99	0	2	2	8	3	2	3
204	1	3	1320	2	73.611.111.111	82	66	0	10	6	0	4	4	0
204	2	3	4800	2	75.972.222.222	76.375	60	4	12	6	0	5	4	0
205	1	3	14796	3	80.208.333.333	87.625	85	1	8	2	2	4	2	1
205	2	3	5245.5	3	81.458.333.333	84.75	90	0	4	4	0	3	3	0
205	4	3	10344	3	92.5	92	100	0	0	4	0	1	3	0
205	5	3	11520	3	84.375	84.125	80	0	0	4	0	1	3	0
205	6	3	2316	2	82.5	88.75	80	0	8	0	0	4	1	0
206	1	3	1447.5	2	82.361.111.111	72.5	65	2	8	12	18	4	5	5
206	5	3	1455	2	88.75	89.75	82	0	8	10	10	4	5	4
207	1	3	558	1	79.583.333.333	37.875	58	4	26	10	10	5	5	4
207	2	3	810	2	76.805.555.556	71.125	72	5	18	18	8	5	5	3
207	4	3	2070	2	60.972.222.222	73.25	61	0	10	8	2	4	4	1
207	5	3	330	1	77.083.333.333	70.5	56	0	12	10	4	5	5	2
207	6	3	495	2	72.986.111.111	72.125	67	0	8	8	2	4	4	1
208	1	4	4692	3	88.75	77.25	80	2	8	0	12	4	1	4
208	2	4	7395	3	90	81.125	88	0	12	4	8	5	3	3
209	1	4	2560	1	88.75	86.75	73	1	0	4	12	1	3	4
209	2	4	198	2	88.75	89.25	81	0	0	2	12	1	2	4
210	1	4	4506	3	88.75	87.75	87	0	0	0	2	1	1	1
210	2	4	2973	3	95	91	88	0	0	0	6	1	1	3
210	5	4	3666	3	95	91	95	0	0	0	4	1	1	2
210	6	4	3666	3	98.75	93.25	91	0	0	0	4	1	1	2
211	1	4	4297.5	3	97.5	93.25	85	0	0	0	2	1	1	1
212	1	2	4434	3	82.361.111.111	87.5	81	0	0	8	4	1	4	2
212	2	2	8137	3	83.472.222.222	92	82	0	0	6	0	1	4	0
212	4	2	7666	3	85	92.25	80	0	0	4	0	1	3	0
212	5	2	4306.5	3	80	89.75	70	0	0	6	4	1	4	2
212	6	2	5906.5	3	78.125	89	72	0	0	8	2	1	4	1
213	1	3	3855	3	84.583.333.333	88.25	70	1	0	2	4	1	2	2
213	2	3	3279	3	59.861.111.111	80.375	100	4	2	2	10	3	2	4
213	4	3	4986	3	87.083.333.333	98.75	100	0	0	2	2	1	2	1
213	5	3	2346	2	89.861.111.111	97.75	88	0	2	2	4	3	2	2
214	1	4	1920	3	95	81.75	80	0	6	0	2	4	1	1
214	2	4	2609.5	1	88.333.333.333	73.25	90	1	4	2	8	3	2	3
214	4	4	1440	1	94.722.222.222	66.333.333.333	75	0	0	0	0	1	1	0
215	1	4	1950	2	65.972.222.222	33.75	68	12	20	16	30	5	5	5
215	2	4	2712	2	66.458.333.333	59.333.333.333	75	0	12	8	14	5	4	5
215	4	4	8280	3	76.597.222.222	83.625	82	0	0	4	0	1	3	0
215	5	4	6948	3	72.430.555.556	87.75	79	0	0	2	2	1	2	1
215	6	4	480	1	76.597.222.222	43.375	73	3	8	16	16	4	5	5
216	1	4	386	1	48.055.555.556	61.833.333.333	40	4	6	6	12	4	4	4
216	2	4	1428	2	61.111.111.111	76.875	40	1	4	0	16	3	1	5
216	4	4	409.5	1	85.625	82	60	0	2	2	12	3	2	4
216	5	4	495	2	92.5	77.5	60	4	10	2	12	4	2	4
216	6	4	240	1	93.75	85.25	60	1	8	4	10	4	3	4
217	1	2	8748	3	88.472.222.222	84.125	85	0	0	8	2	1	4	1
217	2	2	10605	3	90.972.222.222	88	89	0	0	4	4	1	3	2
217	4	2		2	96.25	91.5	89	0	0	0	0	1	1	0
217	5	2	2457	2	91.25	95.5	84	0	0	0	0	1	1	0
217	6	2	4182	3	92.5	93	86	0	0	4	4	1	3	2
218	1	2	11060	3	75.972.222.222	94.625	80	1	2	12	10	3	5	4
218	2	2	13992	3	74.305.555.556	87.125	94	0	2	6	8	3	4	3
218	4	2	7946	3	92.083.333.333	84.375	86	0	0	0	0	1	1	0
218	5	2	15984	3	84.236.111.111	86.875	88	0	0	0	0	1	1	0
218	6	2	15519	3	87.083.333.333	86.125	90	0	0	4	6	1	3	3
219	1	2	7230	3	74.513.888.889	81.041.666.667	75	0	0	0	2	1	1	1
219	2	2	15012	3	86.736.111.111	97.5	75	0	0	2	0	1	2	0
219	4	2	14505	3	76.180.555.556	67	80	0	0	4	0	1	3	0
219	6	2	9702	3	80.416.666.667	62.75	75	0	2	2	8	3	2	3
220	1	1	15624	3	91.111.111.111	94	85	0	0	2	0	1	2	0
220	2	1	18984	3	89.861.111.111	93	92	0	0	0	0	1	1	0
220	6	1	13866	3	93.75	93.75	88	0	0	0	0	1	1	0
221	1	4	1920	1	97.5	86.75	92	0	2	0	2	3	1	1
221	2	4	3078	2	96.25	86.75	96	0	2	0	2	3	1	1
221	4	4	3234	2	96.25	91	98	0	4	0	0	3	1	0
221	5	4	2760	1	98.75	93.25	98	0	6	0	2	4	1	1
221	6	4	2400	1	93.611.111.111	94.25	94	0	2	0	0	3	1	0
222	1	4	2190	2	92.361.111.111	88.875	75	0	2	0	6	3	1	3
222	2	4	4536	3	77.152.777.778	85.625	76	0	0	4	0	1	3	0
222	4	4	4860	3	93.611.111.111	86.875	74	0	0	0	0	1	1	0
222	5	4	8370	3	82.986.111.111	83.375	75	0	6	4	10	4	3	4
223	1	4	5253	3	91.25	79	90	2	6	0	14	4	1	5
223	2	4	8826	3	97.5	87	92	0	10	6	6	4	4	3
223	4	4	8826	3	100	97.75	70	0	2	0	0	3	1	0
223	5	4	8133	3	97.5	85	95	0	2	0	2	3	1	1
224	1	1	6552	3	52.569.444.444	58.208.333.333	75	2	10	2	2	4	2	1
224	2	1	8556	3	57.569.444.444	50.708.333.333	72	5	22	2	2	5	2	1
224	5	1		2	53.958.333.333	50.708.333.333	67	4	18	2	10	5	2	4
224	6	1		1	46.388.888.889	62	70	3	30	4	8	5	3	3
225	1	4	2316	2	87.916.666.667	93	70	0	0	0	6	1	1	3
225	2	4	5580	3	79.930.555.556	88.75	70	0	0	0	2	1	1	1
225	4	4	4506	3	82.916.666.667	88.5	75	0	0	0	4	1	1	2
225	5	4	2580	2	87.708.333.333	95.25	80	0	0	0	2	1	1	1
225	6	4	6238	3	78.819.444.444	91.125	71	0	0	0	6	1	1	3
226	1	1	3093	3	88.333.333.333	27.125	80	12	30	12	18	5	5	5
226	2	1	4468.5	3	77.916.666.667	37.625	80	0	22	6	12	5	4	4
227	1	1	4776	2	91.25	83.75	70	0	0	0	6	1	1	3
227	2	1	9624	3	88.125	84.5	70	0	2	2	6	3	2	3
227	4	1	3816	3	95	82.875	80	0	2	0	2	3	1	1
227	5	1	5256	3	86.875	85.5	70	0	4	0	2	3	1	1
227	6	1	3636	3	85.625	82.875	75	1	2	0	6	3	1	3
228	1	1	3177	3	80.902.777.778	98.75	90	0	0	0	0	1	1	0
228	2	1	6216	3	90.555.555.556	97.5	95	0	2	0	0	3	1	0
228	4	1	2217	2	92.5	97.5	97	0	0	0	0	1	1	0
228	5	1	4975	3	97.5	97.5	98	0	0	0	0	1	1	0
228	6	1	11748	3	97.5	98.75	98	0	0	0	0	1	1	0
229	1	4	5838	3	81.597.222.222	85.125	70	0	2	4	8	3	3	3
229	4	4		1	22.361.111.111	25.125	46	8	14	4	14	5	3	5
230	1	4	1880	3	84.861.111.111	82.25	75	0	6	2	12	4	2	4
230	2	4	3786	3	90	84.375	85	0	6	0	4	4	1	2
230	4	4	2346	2	90	92.25	85	0	4	0	0	3	1	0
230	5	4	3372	3	93.75	94.5	85	0	2	0	0	3	1	0
231	1	4	4320	3	72.986.111.111	83.875	90	0	0	2	6	1	2	3
231	2	4	9036	3	89.722.222.222	89.75	85	1	0	0	4	1	1	2
232	1	4	2746.5	3	98.75	93.25	90	0	0	0	0	1	1	0
232	2	4	3679.5	3	97.5	93.25	90	0	0	0	0	1	1	0
232	5	4	4293	3	98.75	92	95	0	0	0	0	1	1	0
232	6	4	4215	3	97.5	94.25	90	0	0	0	0	1	1	0
233	1	1	12024	3	90.486.111.111	91	85	0	2	2	2	3	2	1
233	2	1	15312	3	92.5	88.75	86	0	0	0	0	1	1	0
233	4	1	11304	3	96.25	88.25	70	0	0	0	2	1	1	1
233	5	1	16344	3	91.875	96.5	85	0	0	2	0	1	2	0
233	6	1		2	91.875	95.25	79	0	0	2	0	1	2	0
234	1	4	10824	3	90.625	93	80	0	0	0	0	1	1	0
234	2	4	4998	3	98.75	92	91	0	0	0	0	1	1	0
235	1	1	2280	3	100	98.75	100	0	6	2	0	4	2	0
235	2	1	4560	3	100	100	90	0	0	0	0	1	1	0
235	4	1	1920	1	100	99	89	0	0	0	0	1	1	0
235	5	1	2220	2	98.75	98.75	80	0	0	0	0	1	1	0
236	1	4	11244	3	87.847.222.222	88.75	96	0	2	4	12	3	3	4
236	2	4	14292	3	92.083.333.333	91.25	99	0	0	0	4	1	1	2
236	4	4	14025	3	93.472.222.222	91	98	0	0	2	12	1	2	4
236	5	4	9630	3	93.75	87.75	90	0	2	6	10	3	4	4
236	6	4	12708	3	90	85.625	95	1	6	2	16	4	2	5
237	1	4	4788	3	88.611.111.111	96.75	65	0	0	2	0	1	2	0
237	2	4	8514	3	95	93	80	0	0	0	4	1	1	2
237	4	4	8106	3	95	95.5	82	0	0	0	0	1	1	0
237	5	4	9912	3	96.25	94.25	85	0	0	0	0	1	1	0
237	6	4	6384	2	89.722.222.222	94.25	83	0	0	0	0	1	1	0
238	1	4	876	2	89.722.222.222	84.375	85	1	0	4	10	1	3	4
238	2	4	2182.5	3	86.111.111.111	89.5	85	1	0	2	4	1	2	2
238	5	4	1893	3	81.458.333.333	84.375	90	2	0	0	10	1	1	4
239	1	1	3550	2	88.333.333.333	86.125	85	0	0	0	6	1	1	3
239	2	1	6720	3	93.75	87.5	100	0	0	0	0	1	1	0
239	4	1	5345	3	93.75	90.125	90	0	0	0	0	1	1	0
239	5	1	4365	2	85	90	85	0	0	0	2	1	1	1
239	6	1	3447	2	93.75	85	90	0	0	0	0	1	1	0
240	1	4		2	86.25	89.75	85	0	2	2	2	3	2	1
240	2	4	25704	3	88.75	100	89	0	0	0	0	1	1	0
240	4	4		2	93.75	94.25	96	0	0	0	0	1	1	0
241	1	4	9360	3	96.25	82.5	86	0	2	4	10	3	3	4
241	2	4		2	98.75	83.5	96	0	0	0	0	1	1	0
241	4	4	18438	3	100	91.75	100	0	0	0	0	1	1	0
241	5	4	13959	3	98.75	87	90	0	2	2	0	3	2	0
241	6	4	9360	3	84.375	85.5	93	0	0	0	0	1	1	0
242	1	1	500	2	72.916.666.667	75	51	0	4	2	0	3	2	0
242	2	1	2052	2	53.194.444.444	71	48	0	6	0	0	4	1	0
242	4	1	744	2	64.791.666.667	73.5	56	1	6	0	0	4	1	0
242	5	1	240	1	75.833.333.333	64.625	55	1	6	0	0	4	1	0
242	6	1	2220	2	67.569.444.444	77	58	0	4	0	0	3	1	0
243	1	4	1680	1	65.972.222.222	75.791.666.667	80	0	6	0	8	4	1	3
243	2	4	960	1	89.861.111.111	85.75	85	0	0	0	4	1	1	2
244	1	1	4803	3	92.083.333.333	95.5	86	0	0	0	0	1	1	0
244	2	1	6426	3	92.083.333.333	96.5	95	0	0	0	0	1	1	0
244	4	1	9153	3	100	100	99	0	0	0	0	1	1	0
244	5	1	9051	3	100	100	98	0	0	0	0	1	1	0
244	6	1	13944	3	94.861.111.111	97.75	93	0	0	0	0	1	1	0
245	1	4	3759	3	91.25	73.75	85	0	4	2	14	3	2	5
245	2	4	5817	3	85.972.222.222	52.375	75	5	4	8	14	3	4	5
245	5	4	4296	3	96.25	87.75	85	0	10	10	14	4	5	5
246	1	2	5862	3	89.861.111.111	86.25	66	0	8	10	12	4	5	4
246	2	2	6612	3	89.861.111.111	85.875	80	0	2	2	6	3	2	3
246	4	2	4860	3	85.972.222.222	88.5	85	0	4	4	12	3	3	4
246	5	2	4932	3	82.083.333.333	76.625	65	4	8	4	12	4	3	4
246	6	2	7464	3	89.861.111.111	82	75	1	4	4	10	3	3	4
247	1	4	2913	3	93.75	92.25	95	0	0	0	10	1	1	4
247	2	4	2647.5	2	98.75	77.291.666.667	95	2	4	0	10	3	1	4
247	4	4	4662	3	96.25	94.25	93	0	0	0	0	1	1	0
247	5	4	3093	3	93.75	83.916.666.667	95	1	4	0	10	3	1	4
247	6	4	2356	3	97.5	88.75	90	1	2	0	6	3	1	3
248	1	2	3270	3	82.361.111.111	95.75	85	0	0	0	4	1	1	2
248	2	2	4146	3	75.069.444.444	88.375	80	0	0	2	4	1	2	2
248	4	2	2628	2	88.611.111.111	98.75	90	0	0	0	4	1	1	2
248	5	2	2544	2	88.611.111.111	87.166.666.667	90	0	2	0	2	3	1	1
248	6	2	2556	2	68.541.666.667	97.75	90	0	0	0	4	1	1	2
249	1	4	954	2	77.986.111.111	87.5	70	0	0	0	2	1	1	1
249	2	4	3919	3	56.041.666.667	89	75	0	0	2	6	1	2	3
250	1	1	810	2	82.430.555.556	98.75	85	0	0	0	0	1	1	0
250	2	1	2655	3	83.194.444.444	99	90	0	0	0	0	1	1	0
250	4	1	2655	3	91.111.111.111	98.75	90	0	0	0	2	1	1	1
250	5	1	480	1	94.583.333.333	98.75	90	0	0	0	0	1	1	0
250	6	1	1866	2	88.472.222.222	96.75	90	0	0	0	6	1	1	3
251	1	4		1	47.083.333.333	65.75	30	7	10	0	8	4	1	3
251	2	4	2180	2	53.75	88.875	70	0	2	2	8	3	2	3
251	5	4	2274	2	81.041.666.667	90	80	0	0	0	14	1	1	5
251	6	4	1344	2	93.611.111.111	93.25	80	0	4	0	4	3	1	2
252	1	1	2514	3	87.222.222.222	94.25	75	0	0	0	6	1	1	3
252	2	1	4752	2	56.805.555.556	70.75	75	0	6	0	2	4	1	1
252	4	1	9264	3	71.805.555.556	72.875	75	0	6	0	4	4	1	2
252	5	1	12372	3	82.569.444.444	91.25	85	0	0	0	0	1	1	0
252	6	1	2346	2	94.722.222.222	83.75	86	0	2	0	6	3	1	3
253	1	1	21864	3	85.347.222.222	80.416.666.667	100	0	0	4	2	1	3	1
253	2	1	17064	3	92.5	95	93	0	0	0	6	1	1	3
253	4	1	14292	3	97.5	89.75	100	0	0	0	0	1	1	0
253	5	1	10986	3	98.75	95.75	100	0	0	0	6	1	1	3
253	6	1	8172	3	100	95.75	94	0	0	0	4	1	1	2
254	1	1	2775	3	79.861.111.111	93	90	0	0	4	2	1	3	1
254	2	1	2130	2	70.486.111.111	85.125	73	0	0	4	0	1	3	0
254	4	1	975	2	80.486.111.111	88.875	90	0	2	4	0	3	3	0
254	5	1	1728	2	81.736.111.111	87.625	85	0	0	6	8	1	4	3
254	6	1	1175	2	76.736.111.111	90.75	62	0	0	0	0	1	1	0
255	1	3	990	2	48.333.333.333	77.375	50	1	6	6	4	4	4	2
255	4	3	2952	2	73.333.333.333		60	0	10	12	2	4	5	1
255	5	3	1554	2		58.75	80	2	2	6	4	3	4	2
256	1	3	693	2	54.166.666.667		60	2	4	8	18	3	4	5
256	2	3	3951	3	70	78.625	70	0	16	16	22	5	5	5
256	5	3	693	2	33.75	36.25	100	0	8	6	10	4	4	4
257	1	3	2826	3	87.361.111.111	80.875	75	0	4	2	4	3	2	2
257	2	3	6795	3	88.472.222.222	86.875	80	0	2	0	0	3	1	0
257	4	3	5820	2			75	0	6	4	10	4	3	4
257	5	3	5544	3	69.375	80.25	75	0	2	0	8	3	1	3
258	1	3	396	2	18.645.833.333	64.041.666.667	45	0	0	0	0	1	1	0
258	2	3	7512	3	40.868.055.556	44.666.666.667	50	3	6	0	0	4	1	0
258	4	3	132	1	19.097.222.222	43.666.666.667	50	6	12	2	14	5	2	5
258	5	3	198	2	28.819.444.444	46.666.666.667	50	2	0	0	0	1	1	0
259	1	3	6318	3	58.888.888.889	78.625	60	2	8	2	16	4	2	5
259	2	3	7092	3	56.388.888.889	72.625	60	1	12	0	12	5	1	4
259	4	3		1	24.097.222.222	27.5	60	7	22	18	22	5	5	5
259	5	3	594	2	36.666.666.667	32	60	1	16	0	12	5	1	4
260	1	3	795	2	40.347.222.222	49.583.333.333	60	3	4	8	6	3	4	3
261	1	3		1	83.055.555.556	88.75	55	0	8	4	2	4	3	1
262	1	3	10590	3	97.361.111.111	79	90	0	2	0	2	3	1	1
263	1	3	1386	2	65.138.888.889	76.25	80	3	0	2	0	1	2	0
263	2	3	1039.5	2	64.513.888.889	80.75	60	0	0	0	0	1	1	0
263	4	3	99	2	52.916.666.667	81.875	75	0	2	0	8	3	1	3
263	5	3	466.5	1	62.5	75.75	70	0	2	6	2	3	4	1
264	1	3	18504	3	78.333.333.333	73.5	0	8	22	6	18	5	4	5
264	2	3	12960	3	85.972.222.222	37	70	1	20	6	14	5	4	5
264	4	3	16824	3	87.083.333.333	64	70	0	22	2	6	5	2	3
264	5	3	11040	3	88.333.333.333	85	70	0	16	2	4	5	2	2
265	1	3		1	62.5	76.875	50	0	8	0	2	4	1	1
265	5	3		1	70.763.888.889	85.125	70	0	0	0	0	1	1	0
266	1	3	2079	2	71.25	77.75	75	0	8	4	4	4	3	2
266	2	3	1413	2	64.652.777.778	81.875	80	1	2	4	0	3	3	0
266	4	3	9918	3	77.5	88.25	80	0	2	2	4	3	2	2
266	5	3	813	2	77.916.666.667	82	80	0	2	4	2	3	3	1
267	1	3	594	2	52.291.666.667	76	75	3	8	8	12	4	4	4
267	2	3	1386	2	52.291.666.667	88.625	75	1	4	6	4	3	4	2
267	4	3	1188	2	49.513.888.889	76	75	2	4	4	14	3	3	5
267	5	3	594	2	51.041.666.667	77.375	75	2	12	10	8	5	5	3
268	1	3	5028	2	80.694.444.444	97.5	85	0	0	0	0	1	1	0
268	2	3	5508	2	89.305.555.556	96.25	90	0	0	2	0	1	2	0
268	4	3	2000	1	83.472.222.222	97.5	90	0	0	0	0	1	1	0
268	5	3	3920	1	83.75	93	90	0	0	0	0	1	1	0
269	1	3	1680	2	71.111.111.111	96.25	65	0	0	0	0	1	1	0
269	2	3	2604	2	63.541.666.667	93.75	75	0	0	0	0	1	1	0
269	4	3	264	1	34.513.888.889	65.25	66	1	0	0	0	1	1	0
269	5	3	1598	2	60.972.222.222	98.75	80	0	0	0	0	1	1	0
270	1	3	8598	3	44.444.444.444	22.75	10	11	22	12	4	5	5	2
270	2	3	297	2	21.319.444.444	27.625	50	10	40	36	32	5	5	5
271	1	3	19944	3	89.583.333.333	97.5	95	0	0	0	0	1	1	0
271	2	3	18024	3	69.930.555.556	100	100	0	0	0	0	1	1	0
271	4	3	15732	3	85.555.555.556	98.75	99	0	0	0	0	1	1	0
271	5	3	21546	3	66.597.222.222	98.75	99	0	0	0	0	1	1	0
272	1	3	2346	2	53.125		65	2	0	2	2	1	2	1
273	1	3	2826	2	25.694.444.444	34.375	50	5	8	2	2	4	2	1
274	1	3	1470	2	68.333.333.333	80.625	85	0	8	10	8	4	5	3
274	2	3	693	2	57.569.444.444	72	65	0	6	4	16	4	3	5
274	4	3	792	2	58.958.333.333	64.875	90	0	6	2	4	4	2	2
274	5	3		2	51.388.888.889	62.875	70	0	0	0	0	1	1	0
275	1	3		1	22.5	61.875	30	8	8	8	4	4	4	2
276	1	3	5226	3	80.555.555.556	86.25	75	0	4	0	6	3	1	3
276	2	3	2826	2	75.277.777.778	85.75	75	0	6	2	6	4	2	3
276	4	3	5706	3	69.375	89.75	75	0	2	2	12	3	2	4
276	5	3	3066	3	75.138.888.889	86.5	75	0	4	0	12	3	1	4
277	1	3	5016	3	74.097.222.222	78.541.666.667	85	0	0	8	6	1	4	3
277	2	3	8445	3	81.597.222.222	93.5	88	0	0	4	6	1	3	3
277	4	3	11028	3	81.597.222.222	98	85	0	0	4	2	1	3	1
277	5	3	6750	3	81.597.222.222	96.5	85	0	0	0	0	1	1	0
278	1	3	2772	2	88.611.111.111	95	90	0	2	2	2	3	2	1
278	2	3	5118	3	52.430.555.556	75.416.666.667	70	0	0	2	0	1	2	0
278	4	3	4758	3	79.166.666.667	72.5	95	0	0	2	0	1	2	0
278	5	3	1386	2	85.138.888.889	94.25	90	0	4	2	6	3	2	3
279	1	3	17358	3	69.722.222.222	79.25	80	0	0	8	16	1	4	5
279	2	3	9150	3	72.361.111.111	85.25	90	0	4	4	12	3	3	4
279	4	3	4548	2	70.833.333.333	82.75	80	0	0	4	6	1	3	3
279	5	3	12432	3	70.833.333.333	90.25	80	0	4	8	12	3	4	4
280	1	3	2232	2	24.375	82.625	50	2	0	12	4	1	5	2
280	2	3	11070	3	48.333.333.333	86.625	80	0	0	2	0	1	2	0
280	4	3	6171	3	53.472.222.222	92.75	75	0	0	4	0	1	3	0
280	5	3	4800	3	45.625	89.75	70	0	2	6	4	3	4	2
281	1	3		1	61.597.222.222	60.083.333.333	70	6	14	10	12	5	5	4
281	4	3	180	1	49.097.222.222	70.166.666.667	70	0	12	8	10	5	4	4
282	1	3	74.25	2	29.722.222.222	41.75	60	3	10	14	14	4	5	5
282	2	3	273	1	57.708.333.333	41.625	0	3	14	14	14	5	5	5
282	4	3	720	2	67.708.333.333	68.125	0	7	18	20	26	5	5	5
283	1	3	6720	2	95	100	100	0	0	0	2	1	1	1
283	2	3	2640	2	63.194.444.444	95	100	0	0	0	12	1	1	4
283	4	3	8424	3	98.75	100	100	2	0	0	12	1	1	4
283	5	3	24120	3	98.611.111.111	97.5	100	0	12	0	6	5	1	3
284	1	3	636	2	47.222.222.222	32.625	75	6	10	10	12	4	5	4
284	2	3	148.5	1	403.125	55	60	10	12	16	10	5	5	4
284	4	3	967.5	2	609.375	38.333.333.333	85	6	6	12	8	4	5	3
284	5	3	1053	2	58.958.333.333	41.375	50	9	10	14	12	4	5	4
285	1	3	132	1	59.861.111.111	57	40	9	10	10	14	4	5	5
285	2	3	954	2	50	45.833.333.333	50	6	6	8	12	4	4	4
286	1	3	3832.5	3	72.5	64.375	60	0	14	12	22	5	5	5
286	2	3	5838	3	58.125	55.625	50	1	18	22	16	5	5	5
287	1	3	396	2	48.125	54.166.666.667	85	5	4	16	24	3	5	5
288	1	3	10422	3	76.111.111.111	72.541.666.667	75	0	10	6	12	4	4	4
288	2	3	13368	3	86.651.785.714	72.041.666.667	80	0	12	6	16	5	4	5
288	5	3		2	34.375	26.25	75	11	16	6	16	5	4	5
289	1	3		1	36.25		50	2	0	0	0	1	1	0
289	2	3	5508	3	46.111.111.111	55	75	0	0	0	0	1	1	0
289	4	3	720	2	30.625	38	60	1	8	6	8	4	4	3
289	5	3		1	70.555.555.556	77.5	66	1	0	0	0	1	1	0
290	1	3	240	1	27.083.333.333	69.875	35	0	2	4	4	3	3	2
290	2	3		1	45.902.777.778	66.166.666.667	46	0	4	2	10	3	2	4
290	4	3		1	28.611.111.111	43.75	45	0	12	6	14	5	4	5
290	5	3		1	24.305.555.556	48.5	65	0	6	6	14	4	4	5
291	1	4	2373	2	79.930.555.556	68.916.666.667	76	3	0	2	2	1	2	1
291	2	4	4380	3	86.736.111.111	81.375	79	0	14	4	2	5	3	1
291	4	4	4752	3	90.486.111.111	85.375	87	1	4	0	4	3	1	2
291	5	4	3355.8	3	82.986.111.111	79.375	75	0	2	4	4	3	3	2
291	6	4	9252	3	91.25	67.416.666.667	73	1	6	0	8	4	1	3
292	1	4	3120	3	96.25	84.5	90	0	0	0	10	1	1	4
292	2	4	4419	3	91.25	95.75	95	0	0	0	6	1	1	3
292	4	4	1668	2	93.75	89.5	95	0	0	0	4	1	1	2
292	5	4	4668	3	93.75	91.25	98	0	0	0	2	1	1	1
292	6	4	9384	3	91.25	85.625	95	1	0	2	10	1	2	4
293	1	1	5070	3	73.055.555.556	88	70	0	0	0	2	1	1	1
293	2	1	5346	3	80.555.555.556	90	75	0	0	0	6	1	1	3
293	4	1	4236	3	84.583.333.333	91	75	0	0	0	0	1	1	0
293	5	1	1878	2	80.972.222.222	83.875	70	0	0	0	0	1	1	0
293	6	1	699	2	80.833.333.333	86.875	70	0	4	2	6	3	2	3
294	1	1	5706	3	85.972.222.222	91	80	0	4	2	8	3	2	3
294	2	1		2	90.972.222.222	94.5	90	0	0	0	4	1	1	2
294	5	1	9528	3	86.736.111.111	93	90	0	0	0	2	1	1	1
295	1	4	7093	3	24.236.111.111	71	46	0	0	0	4	1	1	2
295	2	4	9384	3	25.763.888.889	66.875	47	0	0	4	4	1	3	2
296	1	1	1080	1	79.236.111.111	84.75	72	0	0	2	8	1	2	3
296	2	1	7560	3	89.166.666.667	90	94	0	0	0	2	1	1	1
296	4	1	4586	3	86.527.777.778	92.75	98	0	0	4	12	1	3	4
296	5	1	6600	3	83.611.111.111	94.5	88	0	4	8	16	3	4	5
296	6	1	7200	3	86.805.555.556	87.5	90	0	4	2	10	3	2	4
297	1	1	2331	2	83.333.333.333	96.75	94	0	0	0	2	1	1	1
297	2	1	8730	3	89.861.111.111	91	91	0	0	0	2	1	1	1
297	4	1	4914	3	92.5	94	87	1	42	42	42	5	5	5
297	5	1	838	2	88.611.111.111	95.25	90	0	0	0	2	1	1	1
297	6	1	4182	3	91.111.111.111	95.25	85	0	0	0	2	1	1	1
298	1	1	7101	3	78.125	80.875	80	0	16	10	18	5	5	5
298	2	1	8919	3	81.875	72.125	70	0	10	8	16	4	4	5
298	4	1	6639	3	80.625	74.25	70	0	14	10	12	5	5	4
298	5	1	12228	3	75	75.875	67	0	12	8	16	5	4	5
298	6	1	6145.5	3	72.083.333.333	78.875	69	0	14	4	12	5	3	4
299	1	4	2506	2	96.25	95.5	100	0	0	0	2	1	1	1
299	2	4	10264	3	98.75	87.5	91	0	0	0	6	1	1	3
299	4	4	3132	3	98.75	97.5	89	2	0	0	0	1	1	0
299	5	4	2679	2	98.75	90.5	91	0	0	0	0	1	1	0
299	6	4	1506	2	73.055.555.556	45	80	6	4	0	0	3	1	0
300	1	4	1618	2	82.986.111.111	86.625	55	0	2	2	6	3	2	3
300	2	4	2967.5	2	88.125	82.375	60	0	4	2	6	3	2	3
300	4	4	1032	2	84.861.111.111	85.75	57	0	2	2	0	3	2	0
300	5	4	2916	2	81.736.111.111	87.875	70	1	0	6	8	1	4	3
300	6	4	1992	2	87.361.111.111	81	65	5	0	2	10	1	2	4
301	1	4	4239	2	88.958.333.333	94.5	85	1	0	0	2	1	1	1
301	2	4	8559	3	84.444.444.444	79.75	80	2	2	0	4	3	1	2
301	4	4	7146	3	93.75	96.75	90	0	2	0	6	3	1	3
301	5	4	10665	3	97.5	94.5	90	0	2	2	0	3	2	0
301	6	4	7518	3	86.25	90.5	90	1	2	6	8	3	4	3
302	1	4	5217	3	73.333.333.333	63.291.666.667	80	9	6	10	22	4	5	5
302	2	4	3636	3	86.666.666.667	98.75	95	0	0	0	6	1	1	3
302	4	4	5892	3	92.5	95	95	0	0	0	6	1	1	3
302	5	4	2880	3	91.944.444.444	86.416.666.667	90	1	0	4	8	1	3	3
302	6	4	3600	3	95	95.5	95	0	0	0	0	1	1	0
303	1	1	1440	2	84.305.555.556	90.5	85	0	0	0	0	1	1	0
303	2	1	2598	3	77.222.222.222	96.25	80	0	0	0	2	1	1	1
304	1	4	5598	3	84.166.666.667	96.5	90	0	0	2	2	1	2	1
304	2	4	9306	3	89.375	97.75	90	0	0	0	0	1	1	0
305	1	1	5466	3	96.111.111.111	93.25	75	0	0	0	2	1	1	1
305	2	1	3333	3	90	93.5	80	0	0	2	10	1	2	4
305	4	1	4053	3	91.25	95.5	80	0	0	2	14	1	2	5
305	5	1	5586	3	93.75	89.25	80	0	0	2	20	1	2	5
305	6	1	3546	3	97.5	95.75	80	0	0	2	14	1	2	5
306	1	1	3130	3	87.222.222.222	91.75	85	0	0	2	0	1	2	0
306	2	1	6586	3	88.333.333.333	93	90	0	0	2	0	1	2	0
306	4	1	7599	3	93.75	97.5	90	0	0	0	0	1	1	0
306	5	1		1	72.847.222.222	89.625	60	0	2	0	2	3	1	1
306	6	1	6168	3	90.833.333.333	97.5	80	0	0	0	0	1	1	0
307	1	4	396	2	76.597.222.222	73.125	80	1	0	0	2	1	1	1
308	1	4	13320	3	84.236.111.111	58.583.333.333	86	4	4	10	14	3	5	5
308	2	4	6462	3	78.402.777.778	81.375	88	1	2	2	8	3	2	3
308	4	4	14194	3	90.486.111.111	84.875	86	1	0	2	2	1	2	1
308	5	4	9372	3	89.236.111.111	89.125	94	0	0	2	8	1	2	3
308	6	4	9618	3	89.583.333.333	82	87	0	0	0	6	1	1	3
309	1	4	1104	2	94.722.222.222	60.25	85	5	8	2	4	4	2	2
309	2	4	1872	2	87.847.222.222	86.166.666.667	80	0	2	0	0	3	1	0
309	4	4	7572	3	98.75	95.5	89	0	0	0	0	1	1	0
309	5	4	5371	3	97.5	96.5	89	0	0	0	0	1	1	0
309	6	4	1434	2	55.833.333.333	68.5	73	3	2	0	0	3	1	0
310	1	1	777	2	85.694.444.444	95.25	80	0	0	0	0	1	1	0
310	2	1	7488	3	87.083.333.333	95.5	80	0	0	0	0	1	1	0
310	4	1	6354	2	91.111.111.111	97.75	85	1	0	0	2	1	1	1
310	5	1	2167.5	2	91.111.111.111	97.75	80	0	0	0	2	1	1	1
310	6	1	3798	2	93.611.111.111	95.75	80	1	0	0	2	1	1	1
311	1	4	5466	3	96.25	93.25	85	0	0	0	0	1	1	0
311	2	4		2	96.25	87.125	89	0	0	0	2	1	1	1
311	4	4	7506	3	97.5	92.25	90	0	0	0	0	1	1	0
311	5	4		2	95	93.5	90	0	0	0	0	1	1	0
312	1	4	3066	3	78.680.555.556	93.25	85	0	0	0	0	1	1	0
312	2	4	13704	3	70.347.222.222	91	86	0	0	2	2	1	2	1
312	4	4	8337	3	85.486.111.111	91	83	0	0	0	0	1	1	0
312	5	4	12264	3	82.986.111.111	93.25	80	0	0	2	0	1	2	0
312	6	4	13146	3	88.611.111.111	90	84	0	0	0	0	1	1	0
313	1	1	1948.5	2	97.5	91.75	95	0	0	2	0	1	2	0
313	2	1	3108	3	93.125	92.25	80	1	0	0	0	1	1	0
313	4	1	4866	3	93.125	93	95	0	2	0	0	3	1	0
313	5	1	2000	3	93.75	90	90	5	2	2	2	3	2	1
313	6	1	1440	1	92.5	94.5	90	1	0	2	2	1	2	1
314	1	4	6825	3	89.444.444.444	97.5	90	0	0	0	0	1	1	0
314	2	4	4215	3	87.083.333.333	95	93	0	0	0	0	1	1	0
314	4	4	6993	3	93.472.222.222	100	99	0	0	0	0	1	1	0
314	5	4	2005.5	2	87.222.222.222	97.5	98	0	0	0	0	1	1	0
315	1	4	2358	3	91.25	76.666.666.667	98	5	2	0	10	3	1	4
315	2	4	3139	2	93.75	88.25	94	1	0	0	4	1	1	2
315	4	4	417	2	92.5	79.25	96	2	0	0	6	1	1	3
315	5	4	2106	2	96.25	76.416.666.667	100	1	0	0	12	1	1	4
316	1	4	2502.5	2	80.069.444.444	89.5	75	0	0	0	2	1	1	1
316	4	4	2592	2	66.527.777.778	81	66	1	8	2	0	4	2	0
317	1	1	1836	2	52.708.333.333	83.625	81	1	0	2	8	1	2	3
317	2	1	2796	2	83.194.444.444	89.75	81	0	0	0	10	1	1	4
317	4	1	4371	2	88.472.222.222	89.75	84	1	0	0	8	1	1	3
317	5	1	2700	2	89.722.222.222	92	80	0	0	0	6	1	1	3
317	6	1	3180	3	88.611.111.111	88.5	77	0	0	0	6	1	1	3
318	1	4	1638	3	88.75	86.25	85	0	6	0	8	4	1	3
318	2	4	2040	3	86.25	84.75	95	0	4	0	12	3	1	4
318	4	4	2712	3	88.75	88.75	95	0	4	0	12	3	1	4
318	5	4	1659	3	87.5	85.25	90	0	4	0	12	3	1	4
318	6	4	1080	1	87.5	89	95	1	4	2	4	3	2	2
319	1	2	1116	2	68.680.555.556	84.5	77	0	4	4	4	3	3	2
319	2	2	6468	3	72.986.111.111	86.75	75	0	2	2	4	3	2	2
319	4	2	5664	3	63.680.555.556	80	65	1	4	6	6	3	4	3
319	5	2	6285	3	61.388.888.889	79.125	71	0	4	6	10	3	4	4
320	1	4	3474	3	93.75	99	85	0	0	0	0	1	1	0
320	2	4	1800	2	81.805.555.556	90.875	80	0	0	0	0	1	1	0
320	4	4	1752	2	96.25	95.75	85	0	0	0	10	1	1	4
320	5	4	3546	3	97.5	95.75	85	0	0	0	0	1	1	0
320	6	4	2712	2	96.25	96.5	90	0	0	0	6	1	1	3
321	1	4	3672	3	90.833.333.333	93.25	93	3	0	2	4	1	2	2
321	2	4	2346	2	87.222.222.222	93	89	0	0	0	2	1	1	1
321	4	4	2106	2	96.25	100	87	0	0	0	0	1	1	0
321	5	4	2355	2	98.75	96.25	87	0	0	0	0	1	1	0
321	6	4	3039	3	96.25	93.75	90	0	0	0	0	1	1	0
322	1	4	1422	2	91.25	80.375	90	5	20	22	24	5	5	5
322	2	4	4302	3	90	75.125	85	0	4	0	16	3	1	5
322	6	4	2133	2	84.375	77	86	0	2	0	12	3	1	4
323	1	1	2994	3	93.611.111.111	94.5	90	0	0	2	6	1	2	3
323	2	1	3144	3	92.361.111.111	94.5	85	0	0	2	0	1	2	0
323	4	1	7413	3	94.861.111.111	94.5	85	0	0	2	0	1	2	0
323	5	1	2730	2	94.861.111.111	94.5	85	0	0	2	0	1	2	0
323	6	1	3330	3	94.861.111.111	93.25	85	0	0	2	0	1	2	0
324	1	2	10906	3	89.583.333.333	92.75	87	0	0	0	0	1	1	0
324	2	2	8946	3	91.111.111.111	96.75	92	0	0	0	6	1	1	3
324	4	2	15078	3	95	99	95	0	0	0	0	1	1	0
324	5	2	4719	3	93.75	97	95	0	0	2	4	1	2	2
324	6	2	4506	3	91.25	99	97	0	0	0	0	1	1	0
325	1	1	10464	3	88.958.333.333	79.625	90	0	8	4	16	4	3	5
325	2	1	11304	3	83.958.333.333	90.375	95	0	4	0	12	3	1	4
325	4	1	7704	3	97.361.111.111	93.5	90	0	4	4	14	3	3	5
325	5	1	6744	3	95.972.222.222	93.5	95	0	4	10	14	3	5	5
325	6	1	4665	3	94.861.111.111	87.875	95	0	8	4	14	4	3	5
326	1	4	11838	3	95	90	90	0	0	0	0	1	1	0
326	2	4	7998	3	97.5	90	90	0	0	0	0	1	1	0
326	4	4	14184	3	93.75	91	90	0	0	0	0	1	1	0
326	5	4	14184	3	95	90	90	0	0	0	0	1	1	0
326	6	4	13224	3	93.75	86.875	90	0	0	0	0	1	1	0
327	1	4	3870	3	96.25	89.5	95	0	2	2	4	3	2	2
327	2	4	4920	3	95	83.625	90	0	4	2	12	3	2	4
327	4	4	2430	2	97.5	88.5	96	2	2	4	14	3	3	5
327	5	4	3802.5	3	91.875	89.75	90	0	2	0	10	3	1	4
327	6	4	4300	3	89.375	86.25	90	0	0	2	4	1	2	2
328	1	4	5652	3	88.75	82.375	92	0	2	2	4	3	2	2
328	2	4	6612	3	59.930.555.556	52.75	74	0	0	2	2	1	2	1
329	1	1	5880	3	65.347.222.222	86.916.666.667	87	2	0	2	8	1	2	3
329	2	1	18612	3	69.930.555.556	96.75	80	0	2	2	6	3	2	3
329	4	1	7680	3	75.208.333.333	97.5	85	0	2	0	8	3	1	3
329	5	1	3360	3	82.083.333.333	97.5	85	0	0	0	8	1	1	3
329	6	1	3600	3	84.583.333.333	91.5	80	0	2	0	8	3	1	3
330	1	4	840	1	56.597.222.222	60.458.333.333	75	2	10	12	14	4	5	5
330	2	4	4800	2	38.333.333.333	69.25	50	0	2	10	10	3	5	4
330	4	4	2358	2	71.944.444.444	74.916.666.667	50	0	0	6	8	1	4	3
330	5	4	1600	1	64.513.888.889	80.875	50	0	4	8	12	3	4	4
330	6	4	1948.5	2	57.708.333.333	77.875	50	0	6	10	6	4	5	3
331	1	4	495	2	40.833.333.333	40.25	60	4	14	8	20	5	4	5
331	2	4	2772	2	76.180.555.556	74.625	60	0	6	2	14	4	2	5
331	4	4	1230	2	89.861.111.111	84.25	75	0	2	0	8	3	1	3
331	5	4	1737	2	82.986.111.111	47.958.333.333	86	0	6	8	12	4	4	4
332	1	1	5226	3	82.083.333.333	100	80	0	0	2	2	1	2	1
332	2	1	3405	3	77.361.111.111	97.5	80	0	0	0	6	1	1	3
332	4	1		1	63.125	83	62	4	2	4	2	3	3	1
333	1	4	5145	3	67.361.111.111	85.875	90	0	0	2	4	1	2	2
333	2	4	10878	3	51.25	82.625	85	0	2	6	12	3	4	4
333	4	4	5544	3	85.069.444.444	86.875	90	0	0	0	2	1	1	1
333	5	4	6504	3	70.902.777.778	87.75	80	0	2	4	14	3	3	5
333	6	4	4665	3	61.319.444.444	92	80	0	0	6	14	1	4	5
334	1	4	628.5	2	54.513.888.889	78.25	65	0	0	2	2	1	2	1
334	2	4	1131	2	63.888.888.889	90	65	0	0	2	0	1	2	0
334	4	4	7812	3	85.833.333.333	93.75	80	0	0	0	0	1	1	0
334	5	4	1230	2	85.972.222.222	92.75	76	0	0	0	0	1	1	0
334	6	4	1980	2	88.472.222.222	91.25	75	0	0	0	0	1	1	0
335	1	4	15651	3	87.847.222.222	94.25	70	1	0	0	0	1	1	0
335	2	4	7733	3	95.972.222.222	94.25	80	0	0	0	2	1	1	1
335	4	4	7752	3	98.75	94	82	0	0	0	0	1	1	0
335	5	4	10506	3	90.625	95.5	90	0	0	0	4	1	1	2
336	1	1	7032	3	82.5	86.5	92	6	12	4	4	5	3	2
336	2	1	15144	3	69.861.111.111	77.25	85	1	4	2	10	3	2	4
336	4	1	11640	3	81.944.444.444	88.5	100	0	0	0	0	1	1	0
336	5	1	5544	3	74.375	85.75	76	5	16	0	4	5	1	2
336	6	1	13290	3	87.5	86.75	100	0	0	0	2	1	1	1
337	1	4	2337	3	91.25	85.25	85	3	6	0	14	4	1	5
337	2	4	3474	3	92.5	93	90	0	2	0	8	3	1	3
337	4	4	4506	3	91.25	91.75	86	0	2	0	8	3	1	3
338	1	4	3258	3	89.861.111.111	91.375	85	0	0	2	6	1	2	3
338	2	4	3657	2	88.611.111.111	79.791.666.667	90	0	4	0	4	3	1	2
338	4	4	7588.5	3	100	95.75	95	0	0	0	0	1	1	0
338	5	4	3417	3	98.75	94.5	90	0	0	0	0	1	1	0
339	1	4	3465.5	3	95	91	88	0	0	0	0	1	1	0
339	2	4	647.5	2	88.125	91.75	96	0	0	0	2	1	1	1
339	4	4			97.5	92	98	0	0	0	4	1	1	2
339	5	4	2415	2	96.25	92	95	0	0	0	4	1	1	2
339	6	4	798	2	92.5	90.75	95	0	0	0	0	1	1	0
340	1	2	891	2	79.166.666.667	50.75	75	2	6	2	14	4	2	5
340	2	2	2376	2	83.75	79.25	70	0	0	2	6	1	2	3
340	4	2	960	1	66.736.111.111	79.125	70	0	2	2	4	3	2	2
340	5	2	918	2	60.208.333.333	89.75	75	0	0	2	4	1	2	2
340	6	2	876	2	64.930.555.556	77.875	70	1	0	2	6	1	2	3
341	1	1	339	2	68.958.333.333	26.833.333.333	40	12	24	18	32	5	5	5
342	1	2	2872.5	2	88.611.111.111	87.875	86	0	8	16	16	4	5	5
342	2	2	5622	3	89.236.111.111	90	92	0	4	4	4	3	3	2
342	4	2	8715	3	100	96.25	96	0	0	0	0	1	1	0
342	5	2	1405.5	2	89.861.111.111	82.25	85	0	6	2	2	4	2	1
342	6	2	4950	3	65.972.222.222	78.125	90	1	2	2	8	3	2	3
343	1	1	12264	3	87.361.111.111	46.125	80	6	4	2	20	3	2	5
343	2	1	6666	3	85.833.333.333	83	86	3	8	8	14	4	4	5
343	4	1	8238	3	89.861.111.111	42.875	65	8	22	22	26	5	5	5
343	5	1	4452	3	92.361.111.111	82.75	85	0	6	8	12	4	4	4
343	6	1	8892	3	91.111.111.111	87.125	83	0	2	6	10	3	4	4
344	1	4	3576	3	94.861.111.111	84.25	90	0	2	6	10	3	4	4
344	2	4	1245	2	79.236.111.111	89.75	75	0	0	2	10	1	2	4
344	4	4	1786.5	2	92.986.111.111	88.875	100	0	0	0	0	1	1	0
344	5	4	2613	2	97.361.111.111	87	95	2	0	0	2	1	1	1
344	6	4	1146	2	96.111.111.111	91	90	0	2	0	0	3	1	0
345	1	4	4128	3	74.861.111.111	78.875	72	0	4	0	12	3	1	4
345	4	4	7306.5	3	82.083.333.333	80.75	81	0	0	0	8	1	1	3
345	5	4	3333	3	93.333.333.333	82.625	82	0	0	0	8	1	1	3
346	1	4	12342	3	81.180.555.556	73.125	65	5	8	2	14	4	2	5
346	2	4	3678	3	82.430.555.556	84.375	85	0	4	0	12	3	1	4
346	4	4	4885.5	3	91.736.111.111	88.25	92	0	0	0	0	1	1	0
346	5	4	1836	2	97.5	33.875	50	7	22	8	20	5	4	5
346	6	4	2457	2	95	77.125	82	0	4	2	4	3	2	2
347	1	4	10104	3	91.25	85.5	83	0	4	8	0	3	4	0
347	2	4	9000	3	92.5	87.25	86	1	0	0	0	1	1	0
347	4	4	9492	3	87.5	91.5	84	0	4	0	0	3	1	0
347	5	4	5400	3	85.625	85.75	66	0	6	2	0	4	2	0
347	6	4	6132	3	93.75	88.25	77	0	0	0	0	1	1	0
348	1	4		2	82.361.111.111	71.25	80	0	12	6	10	5	4	4
348	2	4	12984	3	74.652.777.778	85.25	81	0	0	0	2	1	1	1
348	4	4		1	32.777.777.778	83.75	61	1	0	2	8	1	2	3
348	5	4	7320	3	22.5	41.958.333.333	50	7	18	12	16	5	5	5
348	6	4	3153	3	14.375	29.625	34	8	10	2	8	4	2	3
349	1	2	1386	2	66.666.666.667	89.75	90	0	2	2	8	3	2	3
349	2	2	1584	2	47.361.111.111	80.166.666.667	65	2	6	6	0	4	4	0
349	4	2	891	2	68.888.888.889	86.5	83	0	2	2	4	3	2	2
349	5	2	462	2	69.861.111.111	90.25	85	0	2	0	2	3	1	1
350	1	4		2	91.25	87	92	0	0	0	2	1	1	1
351	1	1	6672	3	84.861.111.111	87.5	80	0	0	0	0	1	1	0
351	2	1	4020	3	82.986.111.111	86.25	87	0	4	0	12	3	1	4
351	4	1	297	2	43.680.555.556	42.875	75	7	14	0	8	5	1	3
351	5	1	6336	3	80.486.111.111	77.75	84	1	0	0	2	1	1	1
351	6	1	2034	2	51.875	68.5	87	3	4	4	2	3	3	1
352	1	4	4114	3	91.597.222.222	83.5	95	0	2	2	2	3	2	1
352	2	4	2994	3	91.875	91.75	95	0	0	0	2	1	1	1
352	4	4	6057	3	97.5	94	98	0	0	0	0	1	1	0
352	5	4	1462.5	2	100	89.5	90	0	2	0	4	3	1	2
352	6	4	2046	2	60	47.875	70	6	6	6	8	4	4	3
353	1	1	1080	1	84.583.333.333	91	73	0	2	4	8	3	3	3
353	2	1	1440	1	91.111.111.111	92	75	0	0	2	4	1	2	2
353	4	1	2400	1	88.611.111.111	84.75	75	0	0	0	8	1	1	3
353	5	1	840	1	88.611.111.111	91	75	0	0	2	2	1	2	1
354	1	1	3699	3	54.305.555.556	85	70	2	2	4	12	3	3	4
354	2	1	3439.5	3	80.138.888.889	80.875	74	0	2	2	2	3	2	1
354	4	1	4914	3	85.833.333.333	86.625	76	0	0	2	0	1	2	0
354	5	1	2826	2	81.458.333.333	85.625	74	0	0	4	2	1	3	1
354	6	1	1668	2	80.277.777.778	83.375	71	0	0	2	0	1	2	0
355	1	2	14352	3	74.444.444.444	74.875	77	0	4	4	18	3	3	5
355	2	2	4642.5	3	74.097.222.222	41.083.333.333	85	3	12	8	30	5	4	5
355	4	2	11625	3	82.986.111.111	65	81	0	8	8	24	4	4	5
355	5	2		1	88.611.111.111	80	79	0	2	4	18	3	3	5
355	6	2	12936	3	89.861.111.111	85.25	94	0	14	6	20	5	4	5
356	1	4	2640	3	96.111.111.111	93	82	0	0	0	0	1	1	0
356	2	4		2	98.75	94	90	0	0	0	2	1	1	1
356	4	4	6354	3	88.125	97.5	87	0	0	0	0	1	1	0
356	5	4	5226	3	90.625	98.75	93	0	0	0	0	1	1	0
356	6	4	1596	2	93.75	96.25	89	0	0	0	0	1	1	0
357	1	4	4798.5	3	84.097.222.222	74.5	88	1	6	8	10	4	4	4
357	2	4	6225	3	87.847.222.222	84.625	95	0	4	2	8	3	2	3
357	4	4	13084.5	3	86.875	81.125	85	0	0	0	0	1	1	0
357	5	4	7305	3	83.125	69.375	71	5	6	2	10	4	2	4
357	6	4	16731	3	89.236.111.111	81.125	85	1	6	0	12	4	1	4
358	1	1	918	2	78.402.777.778	83.5	80	1	0	4	4	1	3	2
358	2	1	7158	3	85.555.555.556	88.5	80	1	2	4	12	3	3	4
358	4	1	5112	3	96.111.111.111	87.25	90	1	0	4	4	1	3	2
358	5	1	4266	3	94.375	93.75	86	0	0	4	0	1	3	0
359	1	1	5154	3	61.944.444.444	79.041.666.667	65	0	0	2	4	1	2	2
359	2	1	5160	3	73.194.444.444	51.125	70	2	4	2	12	3	2	4
359	4	1	2880	2	90.972.222.222	92	86	0	0	0	0	1	1	0
359	5	1	6564	3	89.583.333.333	95.25	82	0	0	2	0	1	2	0
359	6	1	5514	3	81.458.333.333	90.5	75	0	2	2	0	3	2	0
360	1	1	2859	3	71.805.555.556	83.25	65	0	10	2	8	4	2	3
360	2	1	3918	3	74.027.777.778	63.208.333.333	73	6	10	6	10	4	4	4
360	4	1	5929.5	3	72.847.222.222	73.916.666.667	71	5	12	8	8	5	4	3
360	5	1	5859	2	80.694.444.444	85	78	0	10	4	4	4	3	2
360	6	1	1440	2	77.222.222.222	83	63	2	12	2	8	5	2	3
361	1	4	4590	3	88.472.222.222	85	80	0	2	0	2	3	1	1
362	1	4	2358	3	85	53.958.333.333	74	5	4	4	8	3	3	3
362	2	4	3177	3	92.5	71.666.666.667	84	2	4	6	10	3	4	4
362	4	4	6000	3	97.5	82.5	85	0	2	4	4	3	3	2
362	5	4	3558	3	90	66.416.666.667	76	5	8	4	10	4	3	4
363	1	4	4932	3	68.472.222.222	68.375	24	4	0	0	12	1	1	4
363	2	4	4266	3	71.875	74.125	60	1	0	4	4	1	3	2
364	1	4	6744	3	81.388.888.889	96.5	90	0	0	0	2	1	1	1
364	2	4	7464	3	80.277.777.778	90.75	80	0	0	0	0	1	1	0
365	1	4	264	1	52.777.777.778	81.125	67	1	10	2	10	4	2	4
366	1	4	792	2	82.083.333.333	93.375	81	0	0	0	2	1	1	1
366	2	4	462	1	61.388.888.889	84.125	85	0	0	2	2	1	2	1
366	4	4			87.083.333.333	86.125	82	2	10	2	6	4	2	3
366	5	4	2826	2	86.111.111.111	84.375	80	2	8	8	16	4	4	5
366	6	4		1	39.861.111.111	75.75	59	2	2	4	0	3	3	0
367	1	2	6852	3	90	75.5	84	2	6	8	14	4	4	5
367	2	2	7038	3	95	85.875	91	1	0	6	10	1	4	4
367	5	2	5919	3	94.722.222.222	90	95	0	0	2	8	1	2	3
368	1	2	7425	3	81.25	96.5	87	0	0	0	8	1	1	3
368	2	2	11092	3	91.25	94.25	87	0	0	8	4	1	4	2
368	4	2	3550	3	80.347.222.222	93	80	0	4	6	8	3	4	3
368	5	2	7176	3	88.333.333.333	87.625	85	0	2	4	4	3	3	2
368	6	2	8250	3	89.583.333.333	94.5	90	0	6	4	8	4	3	3
369	1	1	5360	2	40.416.666.667	71.125	80	2	4	4	12	3	3	4
369	2	1	4137	2	76.25	56.958.333.333	65	2	4	2	8	3	2	3
369	4	1	6720	3	87.361.111.111	93	80	0	0	2	0	1	2	0
369	5	1		1	77.847.222.222	73.5	80	3	8	2	0	4	2	0
369	6	1	7080	3	82.986.111.111	88.625	85	0	0	2	0	1	2	0
