# Supplementary material for: Patient-reported outcomes evaluation and assessment of facilitators and barriers to physical activity in the Transplantoux aerobic exercise intervention
Source: PLoS One. 2022 Oct 26;17(10):e0273497. doi: 10.1371/journal.pone.0273497 (PMC9605336; doi:10.1371/journal.pone.0273497)
Supplement: S2 Data — (CSV) [file pone.0273497.s007.csv]

id	group	age	sex	marital	educ	bmi	ysincetx	organ	packyears	smok	B01	B02	B03	B04	B05	B06	B07	B08	B09	B10	B11	B12	B13	B14	B15	B16	B17	B18	B19	B20	B21	B22	B23	B24	B25	B26	B27	B28	B29	B30	B31	M01	M02	M03	M04	M05	M06	M07	M08
1	4	62	0	married/cohabitant	3	3.000.414.951			9	2
2	4	50	0	single	3	26.218.820.862				0
3	4	33	0	married/cohabitant	3	28.367.523.664			9	2
4	2	38	1	married/cohabitant	4	19.841.269.841	19.849.418.207	2	10.8	2
5	4	65	0	married/cohabitant	3	23.986.870.345			3	2
6	1	45	1	married/cohabitant	3	29.296.875	34.168.377.823	2		0	2	2	1	1	1	1	1	1	1	1	2	2	1	1	1	1	1	1	1	1	2	2	2	2	1	1	2	1	1	2	1	2	1	2	2	1	1	2	2
7	2	56	0	married/cohabitant	3	22.129.739.728	74.277.891.855	1		0
8	4	64	1	married/cohabitant	3	23.233.456.177				0	1	1	1	1	1	1	1	1	1	1	1	1	1	1		1	1	1	1		1	1	1	1	2	1	1	1	2	1	1	4	2	4	3		2	2	4
9	1	38	0	married/cohabitant	2	25.181.077.411	12.364.134.155	3	5	2	1	1	1	1	1	1	1	1	1	1	1	1	2	1	1	1	1	1	1	1	1	2	1	1	2	1	1	1	1	1	1	2	2	2	3	1	3	3	4
10	4	57	1	married/cohabitant	2	24.609.733.701				0	1	2	1	1	1	1	1	1	1	1	2	1	1	1		1	1	1	1		1	1	1	1	1	1	1	1	1	1		2	1	4	4	1	4	4	4
11	1	38	0	married/cohabitant	3		10.020.533.881	4		0
12	3	71	0	married/cohabitant	2	23.597.004.206	22.231.348.392	3	20	2	1	1	1	1	1	2	1	1	1	1	1	1	1	1	1	1	1	1	1	1	1	1	1	1	2	1	1	1	1	1	1	2	1	4	4	1	4	3	4
13	3	71	0	married/cohabitant	2	23.566.632.231	29.212.867.899	3	23	2	1	1	1	1	1	1	1	1	1	1	1	1	1	1	1	1	1	1	1	1	1	1	1	1	1	1	1	1	1	1	1	1	1	4	4	1	4	4	4
14	1	28	0	single	3	22.724.403.484	22.477.754.962	1		0
15	3	70	0	divorced	1	24.441.802.087	23.819.301.848	1	38	2
16	3	69	0	married/cohabitant	3	24.801.587.302	81.177.275.838	1	22	2	1	2	3	1	1	1	2	1	1	1	1	1	1	2	1	2	1	2	1	2	1	1	1	1	3	1	1	1	1	1	1	4	1	3	4	2	3	2	4
17	3	69	0	married/cohabitant	2	2.872.737.719	24.229.979.466	1	50	2	1	3	4	3	1	1	1	1	1	1	1	1	1	1	2	1	1	1	1	4	1	1	1	1	1	1	1	1	1	1	1	3	1	4	4	2	4	2	4
18	2	37	1	divorced	3	21.110.902.608	23.299.110.198	4		0	1	2	1	1	1	1	1	1	1	1	1	1	1	1	1	1	1	1	1	1	1	1	1	1	1	1	1	1	1	1	1	4	3	3	4	4	4	4	4
19	3	68	0	married/cohabitant	3	18.413.907.181	21.998.631.075	1	15	2	3	3	4	4	3	3	1	3	1	1	1	1	1	4	2	4	2	3	1	4	2	1	3	1	4	2	2	1	1	1	1	2		2	1	3	4	3	3
20	3	67	0	divorced	4	25.029.760.996	12.320.328.542	4	40	2	2	2	1	1	1	2	2	1	1	1	1	1	1	2	1	1	1	1	1	1	2	1	1	1	2	2	1	1	1	2	1	3	1	4	4	3	4	3	4
21	3	67	0	married/cohabitant	1	31.141.868.512	83.011.635.866	3		0	2	1	2	1	2	2	2	2	1	1	2	2	2	2	2	1	2	1	2	1	1	2	2	2	2	1	2	1	1	2	1	2	2	2	2	1	1	2	2
22	3	67	0	single	1	20.571.428.571	18.234.086.242	4	8.8	1	1	1	1	1	1	1	1	1	1	1	1	1	1	1	1	1	1	1	1	1	1	1		1	1	1	1	1	1	1	1	1	1	3	4	1	1	1	4
23	3	67	0	married/cohabitant	4	22.108.289.931	45.037.645.448	3		0	1	1	1	1	1	1	1	1	1	1	1	1	1	1	1	1	1	1	1	1	1	1	1	1	1	1	1	1	1	1	1	3	1	4	4	3	4	4	4
24	3	67	0	married/cohabitant	1	29.068.796.151	47.665.982.204	4		2	1	1	2	1	1	2	1	2	1	1	1	1	4	2	2	1	1	1	1	2	1	1	1	1	1	1	1	1	1	1	1	2	1	1	2	1	2	2	1
25	3	66	0	married/cohabitant	1	25.637.348.058	34.387.405.886	4	12.5	2	1	1	1	1	1	1	1	1	1	1	1	1	1	1	1	1	1	1	1	1	1	1	1	1	1	1	1	1	1	1	1	4	3	4	4	4	4	4	4
26	3	66	0	married/cohabitant	3	26.234.567.901	28.062.970.568	4	15	2	1	1	1	1	1	1	1	1	1	1	1	1	1	1	1	1	1	1	1	1	1	1	1	1	1	1	1	1	1	1	1	2	2	2	1	1	2	2	2
27	3	66	0	married/cohabitant	2	27.180.899.908	52.046.543.463	4	20	2	3	3	3	1	2	2	2	3	4	1	4	3	1	2	2	2	2	2	2	2	2	2	1	1	2	1	1	2	2	1	1	3	2	3	3	3	3	3	3
28	1	65	0	married/cohabitant	2	20.700.816.741	28.062.970.568	3		0	1	1	1	1	1	1	1	1	2	1	1	1	1	1	4	1	1	1	1	1	1	1	1	1	2	1	1	1	1	1	1	4	1	4	4	3	4	4	4
29	4	64	1	married/cohabitant	2	25.180.785.124				0	1	2	1	1	1	1	1	1	1	1	1	1	1	1		1	1	1	1		1	1	1	1	1	1	1	1	1	1	1	2	1	2	2	2	3	2	2
30	4	42	0	single	3	26.566.839.754				0
31	4	30	0	single	3	23.301.094.832				0
32	3	65	0	married/cohabitant	2	23.624.447.493	10.787.132.101	4	20	2
33	3	65	0	married/cohabitant	3	24.111.507.465	76.030.116.359	4	23	2	1	2	2	1	1	2	1	1	1	1	2	1	1	1	1	1	1	1	1	1	1	2	1	1	2	1	1	1	1	1	1	4	3	4	4	2	4	4	4
34	3	65	0	married/cohabitant	2	18.285.714.286	10.934.976.044	3	14	2	1	1	1	1	1	3	1	2	1	1	2	1	1	1	1	1	1	1	1	1	1	2	1	1	1	1	1	1	1	1	1	2	1	2	1	1	3	4	3
35	3	65	0	widow/widower	1	26.812.218.711	90.184.804.928	4	20	2
36	3	64	0	married/cohabitant	3	27.379.664.684	88.925.393.566	2	40	2	1	2	1	2	1	2	1	2	1	1	1	1	1	2	1	1	1	1	1	1	1	1	2	1	2	1	1	1	1	1	1	1	2	2	2	3	2	2	3
37	3	64	0	married/cohabitant	1	26.812.218.711	77.508.555.784	2	0	2	2	3	1	1	3	3	2	1	3	1	2	4	1	2	2	2	2	2	1	3	1	1	2	1	1	1	2	1	1	1	1	2	1	2	3	3	3	2	4
38	3	64	0	widow/widower	2	29.567.901.235	13.032.169.747	2	17.5	2
39	3	64	0	married/cohabitant	3		21.382.614.648	2	100	2	1	1	1	1	1	1	1	1	1	1	1	1	1	1	1	1	1	1	1	1	1	1	1	1	1	1	1	1	1	1	1	1	1	4	4	2	2	4	4
40	3	63	0	married/cohabitant	1	33.971.065.441	79.425.051.335	2		0	3	2	2	2	2	2	2	2	2	1	2	3	3	2	2	1	2	3	1	3	3	2	3	1	1	1	1	1	1	1	2	2	2	4	4	1	2	3	4
41	3	63	0	married/cohabitant	3	2.367.125.363	11.745.379.877	3	17	2	3	4	3	3	3	2	1	3	2	1	3	2	1	2	1	2	3	1	1	4	1	1	4	1	3	2	2	1	1	1	1	2	1	2	2	1	2	1	2
42	3	63	0	married/cohabitant	3	33.959.183.673	44.544.832.307	3		0	2	3	1	1	1	2	2	1	4	1	4	1	3	2	1	1	3	4	3	1	1	3	2	1	1	1	1	1	1	1	1	2	1	2	2	1	3	3	4
43	3	63	0	single	2	32.449.972.958	59.575.633.128	2		0	2	3	3	2	2	3	3	1	3	1	4	1	1	4	2	2	3	3	2	3	3	2	1	1	1	1	2	1	1	1	1	2	1	2	2	4	2		2
44	3	62	0	married/cohabitant	2	19.705.532.421	98.097.193.703	2		0	1	1	1	1	1		1	1	1	1	1	1	1	1	1	1	1	1	1	1	1	1	1	1		1	1	1	1	1	1	4	4	4	4	2	4	4	4
45	3	62	0	married/cohabitant	4	26.989.619.377	14.811.772.758	3		0	2	1	1	1	1	2	1	1	1	1	1	1	1	1	1	1	1	1	1	1	1	1	1	1	3	1	1	1	1	1	1	4	2	4	4	2	3	4	4
46	3	62	0	married/cohabitant	2	26.312.811.227	17.850.787.132	3		0	1	1	3	3	1	2	2	3	2	1	2	2	2	2	2	1	1	2	1	1	2	2	1	1	2	1	1	1	1	1	1	2	2	2	2	2	2	3	2
47	3	62	0	married/cohabitant	2	26.575.890.591	20.342.231.348	3	35	2	2	2	4	3	1	2	1	2	1	1	1	1	1	2	1	1	2	1	2	4	1	1	1	1	1	2	2	1	1	2	2	3	1	4	2	3	3	3	4
48	3	62	0	married/cohabitant	3	2.493.372.049	46.461.327.858	3		0	1	1	2	2	1	1	1	1	1	1	1	1	1	1	1	1	2	1	1	2	1	1	1	1	1	1	1	1	1	1	1	3	1	4	4	1	4	3	4
49	3	62	0	married/cohabitant	4	21.612.811.791	38.877.481.177	3	9.9	2
50	4	42	1	married/cohabitant	3	21.513.858.511				0
51	3	60	0	married/cohabitant	3	25.826.446.281	17.467.488.022	1	15	2	1	1	1	1	1	1	1	2	1	1	1	1	1	1	1	1	1	1	1	1	1	1	1	1	3	1	1	3	1	1	1	1	1
52	3	60	0	married/cohabitant	3	31.170.465.269	37.700.205.339	1	20	2	2	2	3	1	1	1	1	2	4	2	4	2	3	2	1	2	3	2	1	1	1	3	2	1	2	1	1	4	2	2	1	4	2	4	4	4	3	3	3
53	3	60	0	married/cohabitant	2	17.574.432.892	19.611.225.188	2		0	2	2	2	1	2	2	1	1	3	2	3	1	1	2	2	1	2	3	2	2	1	2	2	1	3	2	2	1	3	2	1	2	1	2	1	1	2	2	3
54	3	59	0	married/cohabitant	1	23.529.411.765	36.824.093.087	1	38	2	1	1	1	1	2	1	1	1	1	1	1	1	1	1	1	1	1	1	1	1	1	1	1	1	4	1	1	1	1	1	1	2	1	2	2	1	1	1	2
55	3	59	0	married/cohabitant	1	29.352.354.501	8.758.384.668	3	9	2
56	3	59	0	married/cohabitant	3	37.649.252.393	51.772.758.385	3	25	2	2	2	1	2	1	4	2	3	1	1	1	1	1	2	2	1	1	1	1	1	1	2	2	1	1	1	1	1	1	1	1	3	1	3	3	1	3	2	2
57	3	59	0	married/cohabitant	3	3.089.791.205	56.536.618.754	2	30	2	2	1	1	4	1	1	1	1	1	1	1	1	1	3	1	1	1	1	1	3	1	1	1	1	1	3	2	1	1	2	1	4	1	4	3	1	4	4	4
58	3	58	0	married/cohabitant	3	25.142.857.143	42.108.145.106	2		0
59	3	58	0	married/cohabitant	2	29.036.737.786	34.962.354.552	1	20	2	2	1	2	1	1	2	1	2	1	1	1	1	1	2	1	1	1	1	1	1	1	2	1	1	2	1	2	1	1	2	1	1	2	2	2	2	2	3	2
60	3	58	0	married/cohabitant	2	21.453.573.714	51.553.730.322	3		0	3	3	2	1	1	3	2	2	1	3	3	3	1	2	1	1	2	1	1	2	1	2	1	1	2	3	1	1	1	1	1	2	1	2	3	1	2	1	3
61	3	58	0	married/cohabitant	2	22.647.376.961	34.688.569.473	2	18	2
62	3	58	0	divorced	1	30.367.346.939	42.108.145.106	2		0	2	3	3	1	2	2	1	2	2	1	2	1	1	1	1	2	2	3	2	2	1	1	2	2	4	2	1	3	2	1	2	2	1	2	2	1	3	2	2
63	3	58	0	married/cohabitant	2	27.440.599.174	33.785.078.713	4		0	2	3	3	3	1	2	3	3	4	1	3	2	1	2	2	1	4	3	3	4	1	1	2	1	2	3	2	1	1	1	1	4	1	4	4	2	3	3	4
64	3	57	0	married/cohabitant	3	20.875.632.703	0.9883641342	2		0	1	1	2	1	1	2	1	2	1	1	1	1	1	1	1	1	1	1	1	1	1	1	1	1	1	1	1	1	1	1	1	2	1	2	1	1	4	3	4
65	3	57	0	married/cohabitant	3	24.212.293.388	0.553045859	2		0	1	1	1	1	1	2	1	1	1	1	2	1	2	1	1	1	1	1	1	1	1	1	1	1	1	1	1	1	1	1	1	3	1	4	4	2	2	3	4
66	3	57	0	married/cohabitant	2	29.069.767.442	17.193.702.943	4	5	2	1	1	1	1	1	1	1	1	1	1	1	1	1	1	3	3	1	1	1	1	1	1	1	1	1	1	1	1	1	1	1	3	2	4	3	3	3	3	4
67	3	57	0	single	4	25.022.162.487	31.594.798.084	2	5	2	1	1	3	2	1	2	3	1	2	1	2	4	1	2		3	2	1	1	3	2	4	2	1	1	1	1	1	1	1	1	4	1	4	3	2	4	4	4
68	3	57	1	married/cohabitant	2	26.769.779.893	18.617.385.352	1	38	2	2	2	2	2	1	2	1	1	2	1	1	1	1	2	1	1	1	1	1	1	2	1	1	1	2	1	2	1	1	1	2	4	3	4	4	3	3	3	4
69	3	56	1	married/cohabitant	2	23.458.562.375	67.296.372.348	1		0	2	2	2	2	1	2	1	1	1	1	1	1	1	1	1	1	1	1	1	1	1	1	1	1	2	1	1	1	1	1	1	3	3	3	3	3	3	3	3
70	3	56	1	married/cohabitant	2	26.346.494.034	26.584.531.143	1	30	2	2	2	2	1	1	1	1	1	2	1	1	1	1	1	1	1	1	1	1	2	1	1	1	1	1	1	1	1	1	1	1	4	3	4	4	4	4	4	4
71	3	56	0	married/cohabitant	3	2.578.125	86.242.299.795	2	10	2	1	1	2	1	1	4	2	3	1	1	1	1	2	3	2	1	1	1	1	1	1	2	3	1	4	1	1	1	1	1	1	1	1	2	3	1	3	1	3
72	3	56	1	married/cohabitant	3	45.703.125	77.508.555.784	3	4	2	1	1	3	1	1	1	1	1	4	1	2	1	1	1	1	4	2	2	1	4	1	1	1	1	2	1	1	1	1	1	1	3	3	4	2	1	4	4	4
73	3	56	0	married/cohabitant	2	34.853.497.164	2.559.890.486	2	25	2	2	2	2	1	1	3	3	2	1	1	1	2	1	2	1	2	1	1	1	2	1	3	2	1	1	1	1	1	1	1	1	2	1	2	4	1	3	2	2
74	4	52	1	single	4	21.049.817.902				0	1	2	1	1	1	1	1	1	1	1	2	1	1	1	1	1	1	1	1		1	2	1	1	2	1	1	1	1	1	1	4	4	4	4	4	4	4	4
75	1	35	0	single	3	23.183.391.003	22.231.348.392	4		0
76	4	46	1	married/cohabitant	3	23.147.255.121				0	1	1	1	1	1	2	1	1	1	1	1	1	1	1	1	1	1	1	1	1	1	1	1	1	1	1	1	1	1	1	1	2	1	4	3	2	4	4	4
77	3	55	1	married/cohabitant	2	23.233.456.177	13.683.778.234	3		0	4	1	3	1	1	3	3	3	1	1	2	1	1	3		1	2	1	1		1	2	1	1	4							2	1	2	2	1	1	1	2
78	3	55	0	married/cohabitant	2	24.858.365.129	35.071.868.583	4		0	3	1		1	1	1	1	1	1	1	1	1	1	1	1	1	1	1	1	1	1	2	1	1	2	1	1	1	1	1	1	2	2	2	3	2	2	2	4
79	3	55	0	married/cohabitant	2	3.044.982.699	23.655.030.801	3		0	1	1	1	1	1	1	1	1	1	1	1	1	1	1	1	1	1	1	1	1	1	1	1	1	1	1	1	1	1	1	1	2	1	3	3	1	2	2	2
80	3	55	0	married/cohabitant	2	33.967.391.304	73.894.592.745	1	23.4	2	1	3	3	3	2	1	1	1	2	1	2	1	1	2	2	1	3	3	3	4	2	1	1	1	1	3	2	1	1	2	1	4	2	4	4	4	4	4	4
81	3	55	0	married/cohabitant	2	25.249.337.205	49.691.991.786	1		0
82	3	55	0	married/cohabitant	2	22.052.190.183	72.142.368.241	4		0	3	2	3	2	1	2	2	2	2	2	3	2	2	2	2	1	2	2	1	2	1	1	2	2	3	1	2	2	2	1	2	2	2	2	2	1	2	2	3
83	3	55	0	married/cohabitant	3	22.038.401.159	8	1	25	2	2	1	1	1	1	2	1	1	1	1	1	1	1	2	1	1	2	1	1	1	1	3	1	1	4	1	1	1	1	1	1	3	1	3	3	2	3	4	4
84	3	54	0	married/cohabitant	3	23.243.801.653	153.045.859	3		0
85	3	54	0	married/cohabitant	4	20.761.245.675	22.724.161.533	3		0
86	3	53	0	married/cohabitant	3	23.620.287.912	10.097.193.703	1		0
87	3	53	0	married/cohabitant	2	23.738.662.132	59.219.712.526	1	30	1
88	3	53	0	married/cohabitant	3	3.302.946.228	91.635.865.845	1		0	2	2	4	2	1	1	1	1	1	1	2	1	1	2	1	1	2	1	2	3	1	1	1	1	1	2	1	2	1	1	2	3	1	2	2	1	3	2	3
89	3	53	0	married/cohabitant	2	2.928.390.291	47.063.655.031	1	31	2	3	3	2	1	1	3	2	2	1	2	1	1	4	2	1	1	1	1	2	1	1	2	1	1	2	1	1	2	1	1	1	3	1	3	4	1	2	2	4
90	3	53	0	single	2	20.061.728.395	15.715.263.518	4		0	1	2	2	1	1	1	1	1	1	1	1	1	1	3	1	1	1	1	1	2	1	1	1	1	1	1	1	2	1	1	1	2	2	2	2	4	4	2	4
91	3	53	0	married/cohabitant	4	19.151.584.794	26.310.746.064	3		0
92	3	52	1	married/cohabitant	3	25.351.541.374	23.624.914.442	2		0	2	3	1	1	1	2	1	1	1	1	1	1	1	1	1	1	1	1	1	1	1	2	1	1	1	1	1	1	1	1	1	3	1	4	4	1	2	2	4
93	3	52	0	single	2	21.329.437.546	19.411.362.081	1		0	1	2	3	1	3	1	1	1	1	1	1	1	1	1	1	1	3	1	2	3	1	1	2	1	1	2	1	1	1	2	1	2	2	3	2	1	3	2	3
94	3	52	0	divorced	2	20.061.728.395	52.062.970.568	3	4	2	2	1	1	1	2	2	1	1	1	1	1	2	2	2	1	1	1	1	1	2	1	2	1	1	1	3	1	1	1	1	1	2	1	3	4	4	4	2	4
95	3	52	0	married/cohabitant	3	3.000.414.951	60.944.558.522	1		0
96	3	52	0	married/cohabitant	3	2.902.531.132	52.046.543.463	1	5	2
97	3	52	0	married/cohabitant	1	24.859.073.562	15.989.048.597	1	30	2	1	1	3	2	1	1	1	1	1	1	2	1	1	1	1	1	2	1	1	3	1	1	1	1	1	1	1	1	1	1	1	4	1	4	4	3	4	1	4
98	3	52	0	single	3	21.545.090.797	26.146.475.017	1	32	2	2	4	2	2	1	4	1	4	1	1	1	1	1	1	1	1	1	1	1	2	1	2	3	1	1	2	1	2	1	3	1	2	2	2	1	1	2	2	4
99	3	51	0	married/cohabitant	1	2.388.946.281	18.696.783.025	1	10	2
100	3	51	0	married/cohabitant	4	24.691.358.025	0.59137577	2		0	4	4	3	2	2	3	1	3	4	2	2	2	4	3	2	3	2	1	2	2	3	2	4	3	4	3	3	1	1	1	3	4	1	4	4	2	2	1	4
101	3	51	0	married/cohabitant	4	24.238.227.147	1.412.183.436	3		0	1	2	3	1	1	1	1	1	1	1	2	1	2	1	1	1	2	1	1	2	1	2	1	1	1	1	1	1	1	1	1	3	1	4	4	1	4	4	4
102	3	51	0	married/cohabitant	3	21.913.805.698	10.732.375.086	2		0	1	2	2	1	2	3	2	4	1	1	1	1	2	1	1	1		1	1	1	2	3	1	1	1	1	1	1	1	2	1	3	2	3	2	3	3	3	3
103	3	51	0	married/cohabitant	3	2.547.521.066	13.292.265.572	2		0	1	1	1	1	1	3	1	2	1	1	1	2	3	3	2	1	1	2	3	3	1	3	1	3		1	2	1	1	1	1	2	1	3	3	3	2	2	4
104	3	50	1	married/cohabitant	2	265.625	25.555.099.247	2	2.4	1	4	4	3	3	1	3	3	4	1	1	1	1	1	3	3	1	2	1	1	2	1	2	3	1	1	1	1	1	1	1	1	2	1	2	2	1	1	1	2
105	3	50	0	single	3	24.422.993.178	10.814.510.609	1		0
106	3	50	1	married/cohabitant	2	19.100.091.827	10.732.375.086	2		0
107	3	50	1	single	3	28.888.888.889	21.081.451.061	2	5	2	2	1	1	2	1	1	1	1	2	1	2	1	1	1	1	1	1	1	1	2	1	1	1	1	1	1	1	1	1	1	1	4	3	4	4	1	3	4	4
108	3	50	1	married/cohabitant	3	29.065.743.945	21.590.691.307	2		0	3	2	1	1	1	3	2	2	2	1	1	2	1	2	2	1	1	1	1	1	2	2	1	1	1	2	2	1	1	2	1	3	2	3	3	3	3	3	4
109	3	50	0	married/cohabitant	2	3.277.051.278	87.446.954.141	2		0	2	2	2	2	2	2	1	3	1	2	2	1	1	2	3	1	1	1	1	3	3	1	1	1	3	1	2	3	1	1	1	2	2	3	4	4	3	3	3
110	3	50	0	married/cohabitant	3	18.612.244.898	26.611.909.651	2	15	2	2	3	2	1	2	2	1	1	1	1	1	3	1	2	1	1	1	1	1	2	1	1	2	1	1	1	1	2	1	1	1	2	2	2	1	1	1	1	1
111	3	50	1	married/cohabitant	1	2.890.625	53.470.225.873	2		0
112	3	50	0	single	3	22.862.368.541	17.724.845.996	1		0
113	3	50	1	single	1	2.109.375	1.857.357.974	2		0	1	2	1	2	1	2	2	1	2	1	1	2	1	2	1	1	1	3	2	1	1	1	2	1	2	1	1	1	1	1	1	2	2	2	2	2	2	2	2
114	3	50	0	divorced	3	23.449.340.845	8.681.724.846	1	68	2
115	3	50	0	married/cohabitant	2	21.952.479.339	12.265.571.526	2	22	2	1	1	2	1	2	1	1	1	1	1	2	2	3	1	1	1	3	1	1	1	1	2	2	1	1	1	1	2	2	2	1	2	1	2	2	2	2	2	2
116	3	49	0	single	3	26.775.510.204	59.247.091.034	1	3	1	3	4	1	3	2	4	3	4	3	3	1	4	1	4	2	3	3	3	4	2	1	4	4	2	4	1	2	4	2	3	2		1	2	3	2	3	3	4
117	3	49	1	married/cohabitant	2	29.402.273.298	20.588.637.919	2	27	2
118	3	49	0	married/cohabitant	3	29.454.659.842	22.012.320.329	1	10	2	1	2	2	1	1	1	1	1	1	1	1	1	1	1	1	1	1	1	1	1	1	2	1	1	1	1	1	2	1	1	1	2	2	2	4	2	2	2	2
119	3	49	0	single	2	18.496.498.877	70.855.578.371	1	28.5	2	2	3	3	4	3	2	3	3	3	2	2	2	3	3	2	2	2	3	2	3	2	2	2	3	4	4	3	4	1	4	2	3	3	3	2	2	2	2	2
120	3	48	1	married/cohabitant	2	33.177.732.341	2.511.430.527	2		0	2	2	3	2	2	1	2	2	2	1	2	2	1	2	2	2	2	2	2	2	2	3	3	3	3	2	2	2	1	2	2	2	1	2	2	2	2	1	3
121	3	48	1	married/cohabitant	3	23.335.466.145	25.653.661.875	2		0
122	3	48	0	married/cohabitant	2	23.183.673.469	48.328.542.094	3	20	1
123	3	48	0	divorced	3	26.846.358.291	11.553.730.322	3		0	1	2	3	2	2	1	1	1	2	1	2	1	1	1	1	1	2	1	2	3	2	1	1	1	1	1	1	3	1	1	1	4		3	3	3	3	4	4
124	3	48	0	married/cohabitant	3	26.023.048.986	0.5037645448	1		0	3	4	3	3	1	3	3	4	2	2	4	3	1	2	1	1	4	4	3	1	1	1	2			1	1	1	3	1	1	4	1	4	4	3	4	1	4
125	3	47	0	single	3	2.491.349.481	0.6351813826	1	20	2	1	2	1	2	1	2	1	1	1	1	1	1	1	2	1	1	1	1	1	2	1	1	1	1	2	2	1	1	2	1	1	3	1	4	4	1	3	3	4
126	4	69	1	married/cohabitant	4	26.061.679.308			15	2	3	1	1	1	1	3	1	2	1	1	1	1	1	1		1	1	1	1		1	1	1	1	3	2	1	1	1	1	1	3	3	3	3	2	2	2	2
127	3	46	0	married/cohabitant	3	25.039.610.684	99.137.577.002	1	5	2	2	2	1	2	1	1	1	1	1	1	1	1	1	1	1	1	1	1	1	2	1	3	1	2	1	1	1	1	1	1	1	4	3	4	4	2	4	4	4
128	3	46	1	married/cohabitant	3	26.101.204.085	47.830.253.251	2	14	1	2	4	2	2	1	3	2	3	2	2	3	3	3	3	3	3	2	1	1	1	1	1	1	1	1	2	2	1	1	2	2	3	1	4	4	3	3	1	4
129	4	60	0	married/cohabitant	1	28.082.170.874			5	2	1	1	2	2	1	1	1	1	1	1	1	1	1	1		1	1	1	1		2	1	1	1	2	1	1	1	1	1	2	3	3	2	3	1	2	2	3
130	2	53	0	married/cohabitant	1	27.464.810.711	19.028.062.971	1	24	2	2	1	1	1	1	1	1	1	1	1	2	1	1	1	1	1	1	2	1	1	1	1	1			2	1	2	1	1	1	4	3	4	4	3	4	3	4
131	3	45	0	married/cohabitant	2	22.159.108.642	40.465.434.634	1	10	2
132	3	45	1	married/cohabitant	3	20.568.806.614	1.015.742.642	2	10	2	2	3	2	2	1	2	2	2	1	1	1	1	1	3	2	2	1		1	2	3	2	3	1	2	2	2	1	1	1	1	3	3	3	3	3	1	4	4
133	3	45	1	married/cohabitant	2	265.625	54.318.959.617	2		0	3	3	3	3	3	3	4	3	1	2	1	1	1	3	2	1	1	1	3	2	2	1	4	1	1	1	1	1	3	1	2	4	1	3	4	4	4	1	4
134	3	45	1	married/cohabitant	2	31.825.366.312	26.146.475.017	2	0	2	1	1	1	1	1	1	1	1	1	1	1	1	1	1	1	1	1	1	1	1	1	1	1	1	1	1	1	1	1		1	1	1	1	1	1	1	1	1
135	3	45	0	married/cohabitant	2	22.530.612.245	16.470.910.335	2		0
136	3	45	0	married/cohabitant	4	24.343.809.494	15.983.572.895	1		0
137	3	45	0	married/cohabitant	3	23.183.673.469	12.511.978.097	1		0
138	3	44	0	single	3	33.262.140.681	1.436.550.308	1		0
139	3	44	1	married/cohabitant	2	34.516.765.286	67.159.479.808	4		0
140	3	44	0	single	2	22.093.170.054	31.457.905.544	1		0
141	3	44	0	married/cohabitant	1	35.492.157.923	45.229.295.003	1		0	1	1	1	1	1	1	1	3	1	1	1	1	1	1	1	1	1	1	1	1	1	1	1	1	1	1	1	1	1	1	1	1	1		3	3	1	3	3
142	3	43	0	married/cohabitant	2	2.670.362.358	25.735.797.399	1		0	3	2	1	1	1	1	1	2	1	1	1	1	3	1	1	1	1	1	1	1	1	3	1	1	1	1	1	1	1	1	1	3	2	2	2	2	2	2	2
143	3	43	0	married/cohabitant	3	23.456.790.123	17.412.731.006	1		0	4	1	1	1	1	1	1	1	1	1	1	1	1	1	1	1	1	1	1	1	1	1	1	1	1	1	1	1	1	1	1	1	1	1	2	2	2	2	2
144	3	43	0	married/cohabitant	3	22.857.142.857	11.991.786.448	4	15	2
145	3	42	0	married/cohabitant	3	24.163.265.306	34.058.863.792	2	5	2	1	4	1	3	1	1	1	1	1	2	1	1	1	1	1	1	1	1	1	1	1	3	2	2	1	1	1	1	1	1	1	4	1	4	3	1	4	4	4
146	3	42	1	married/cohabitant	2	2.421.875	52.922.655.715	4		0	1	2	4	4	4	1	1	1	2	1	1	1	1	3	1	1	1	1	1	4	1	1	4	4	1	1	1	1	1	1	3	4	1	4	4	1	1	4	4
147	3	42	0	married/cohabitant	2	21.857.277.883	0.6872005476	1		0
148	3	42	0	married/cohabitant	3	20.227.025.722	41.998.631.075	2		0	1	1	1	1	1	1	1	1	1	1	1	1	1	1	1	1	1	1	1	1	1	1	1	1	1	1	1	1	1	1	1	1	1	3	1	1	3	3	3
149	3	42	0	married/cohabitant	1	28.068.918.152	26.776.180.698	4	78	2
150	3	42	0	married/cohabitant	4	20.281.233.099	74.496.919.918	1		0
151	3	42	0	married/cohabitant	3	21.295.294.754	0.5037645448	3		0	1	1	1	1	1	1	1	1	1	1	1	1	1	1	1	1	1	1	1	1	1	4	1	1	2	1	1	1	1	1	1	3	1	3	4	2	4	3	3
152	3	42	0	married/cohabitant	3	21.551.004.043	52.511.978.097	1	6.5	2	1	1	1	1	1	1	1	1	1	1	1	1	1	1	1	1		1	1	1	1	1	1	1	1	1	1	2	1	1	1	1	1	1	2	1	1	1	4
153	3	41	0	single	3	33.950.617.284	41.040.383.299	3		0	2	3	2	3	1	1	2	1	1	1	2	2	1	2	2	1	1	2	1	2	2	2	1	1	2	1	1	3	1	2	1	4	2	3	3	3	3	4	4
154	3	41	0	married/cohabitant	1	17.647.058.824	14.362.765.229	3		0
155	3	41	0	married/cohabitant	2	2.936.576.335	10.548.939.083	3		0	2	1	1	1	1	2	2	1	1	1	1	1	2	2	1	1	1	1	1	1	2	3	1	1	2	2	2	1	1	2	1	4	1	4	4	2	2	2	3
156	4	36	0	single	4	2.113.271.344			0.85	1	1	1	1	1	1	1	1	1	1	1	1	1	1	1	1	1	1	1	1	1	1	2	1	1	1	1	1	1	1	1	1	1	1	1	1	1	1	1	1
157	3	40	0	single	2	21.306.818.182	69.212.867.899	4		0
158	3	40	0	married/cohabitant	4	2.319.831.507	4.205.338.809	3		0
159	3	40	1	divorced	2	2.421.875	10.075.290.897	5		0
160	3	40	0	married/cohabitant	2	31.553.659.149	25.571.526.352	2	2.4	1
161	3	39	0	married/cohabitant	3	22.340.297.066	31.375.770.021	2		0
162	3	39	0	married/cohabitant	2	20.897.959.184	7.498.973.306	4		0	1	1	4	4	1	1	1	1	1	1	4	1	1	1	1	1	1	1	1	1	1	1	1	1		1	1	1	1	1	1	4	4	4	1	4	4	4	4
163	3	39	0	married/cohabitant	3	23.981.261.154	0.4407939767	3		0	2	2	1	2	1	1	1	1	1	1	1	1	1	1	1	1	1	1	1	2	1	1	1	1	2	1	1	1	1	1	1	4	3	3	3	2	3	3	4
164	3	39	1	single	2	15.389.350.569	90.924.024.641	4		0	4	3	2	2	1	1	2	1	3	2	2	1	1	2	1	1	2	2	1	1	1	1	2	1	2	3	4	3	1	4	1	3	2	3	4	4	3	3	4
165	3	39	0	single	3	19.385.776.962	16.372.347.707	3	20	2	4	4	4	2	1	1	1	1	2	2	1	1	2	2	4	1	1	1	2	1	1	3	2	1	1	1	1	1	1	1	1	4	1	4	1	2	4	2	4
166	3	39	0	single	2	20.519.134.093	79.671.457.906	4		0	2	2	3	3	2	2	3	1	1	3	1	2	3	2	2	1	1	4	4	4	2	2	2	1	4	1	1	1	1	1	1	3	3	3	3	2	2	2	2
167	3	39	0	divorced	3	20.199.469.764	14.182.067.077	3	1.5	2	1	1	1	1	1	1	1	1	1	1	1	1	1	1	1	1	1	1	1	1	1	2	1	1	1	1	1	1	1	1	1	4	1	4	4	4	4	4	4
168	3	38	1	single	1	22.491.349.481	0.7364818617	4		0	2	3	2	2	1	1	2	1	2	1	2	1	1	2	2	3	2	2	1	2	2	1	1	1	1	1	2	2	2	1	1	3	2	4	4	4	4	4	4
169	3	38	1	married/cohabitant	2	20.549.886.621	95.003.422.313	4		0	2	2	3	2	1	1	1	2	2	1	4	1	1	1	1	1	1	1	1	1	1	1	1	1	1	1	1	1	1	1	3	1	1	4	4	4	4	4	4
170	3	38	0	married/cohabitant	3	18.710.949.247	20.199.863.107	1		0
171	3	38	1	married/cohabitant	3	20.545.693.623	11.318.275.154	4		0
172	3	38	1	single	2	2.533.308.313	37.262.149.213	2		0
173	3	38	0	married/cohabitant	3	27.464.810.711	18.316.221.766	1		0	1	2	2	1	1	4	2	4	4	4	3	4		4	4	4	4	4	4	4	4	3	4	4	4	2	4	4	1	4	1	4	1	4	4	2	4	4	4
174	3	38	1	single	3	18.666.666.667	71.238.877.481	4		0
175	3	37	1	single	3	20.519.134.093	77.891.854.894	4		0	2	2	2	1	1	1	1	1	1	1	1	1	1	1	1	1	1	1	1	1	1	1	1	1	1	2	1	1	1	1	1	4	3	4	4	4	4	4	4
176	3	37	1	married/cohabitant	3	17.998.163.453	47.173.169.062	4		0
177	3	37	0	single	3	20.156.210.632	1.134.017.796	1	9.2	1	4	3	4	2	3	3	2	3	1	1	1	2	1	4	4	1	3	1	3	3	4	1	2	2		2	2	4	1	3	4	2	2	2	4	1	2	2	4
178	3	36	1	married/cohabitant	2	25.390.625	24.271.047.228	1		0
179	3	36	1	married/cohabitant	4	203.125	32.114.989.733	1		0
180	1	57	0	married/cohabitant	3	24.447.278.912	22.559.890.486	4		0	2	1	1	1	1	1	2	1	1	1	2	1	1	2	1	1	1	1	1	1	1	1	1	1	3	3	2	2	1	2	1	4	1	4	2	2	3	4	4
181	4	44	0	married/cohabitant	3	28.894.210.746				0
182	1	51	0	married/cohabitant	2	25.880.570.635	93.935.660.507	2		0
183	4	39	1	single	3	23.183.391.003				0	1	1	1	1	1	1	1	1	1	1	1	1	1	1		1	1	1	1		1	1	1	1	1	1	1	1	1	1	1	4	1	4	1	1	2	4	4
184	4	28	1	single	4	20.015.495.868				0
185	4	54	0	married/cohabitant	4	22.857.142.857				0	1	1	1	1	1	1	1	1	1	1	2	1	1	1	1	1	1	1	1	1	2	1	1	1	1	1	1	1	1	1	1	2	2	1	1	2	3	3	3
186	3	35	0	married/cohabitant	2	24.163.265.306	41.998.631.075	1		0	1	1	2	1	1	1	1	1	1	1	1	1	1	2	1	1	1	1	1	1	1	1	1	1	2	1	1	1	1	1	1	3	1	4	3	1	3	4	4
187	3	35	0	married/cohabitant	1	23.836.734.694	42.436.687.201	4		0	3	3	2	4	1	2	1	1	1	1	1	1	1	3	2	1	1	1	1	1	1	1	1	1	1	2	1	1	1	1	1	2	1	2	2	1	3		3
188	3	34	0	single	1	24.435.186.669	13.869.952.088	4		0
189	3	34	0	single	3	23.299.799.896	49.527.720.739	4		0	2	2	2	3	1	1	1	1	1	1	1	1	1	3	1	1	1	1	1	1	1	1	1	1	1	1	1	1	1	1	1	4	3	4	2	4	4	4	4
190	3	34	0	married/cohabitant	4	21.606.648.199	23.107.460.643	1		0	2	3	2	2	3	2	1	1	1	1	2	1	2	2	1	1	1	1	2	1	2	3	3	1	2	1	1	1	1	1	2	4	2	4	2	2	3	3	3
191	3	33	0	married/cohabitant	3	19.623.233.909	94.866.529.774	1		0	3	2	3	2	1	3	1	3	3	1	3	2	1	1	1	1	1	1	2	2	1	1	2	1	1	1	2	1	1	1	1	3	2	4	4	4	4	3	4
192	3	33	0	married/cohabitant	3	20.957.274.202	63.244.353.183	1		0	1	1	2	1	1	1	1	1	1	1	1	1	1	1	2	1	1	1	1	1	1	2	1	1	2	1	1	1	1	1	1	2	1	3	1	1	4	3	4
193	3	33	1	single	2	234.375	71.594.798.084	1	5	2
194	3	33	0	single	1	23.095.409.007	80.219.028.063	1		0
195	3	32	0	married/cohabitant	4	23.374.726.077	59.028.062.971	1	4	2	1	1	2	1	1	2	1	1	2	1	3	1	2	2	3	1	1	1	1	1	1	2	1	1	2	1	1	1	1	1	1	2	1	2	2	1	3	3	3
196	3	31	0	married/cohabitant	3	2.735.042.735	96.427.104.723	1		0	1	4	4	4	1	1	1	1	3	1	3	1	1	1	1	1	3	1	1	1	1	1	3	1	1	1	1	1	1	1	1	4	1	4	2	4	4	4	4
197	3	28	0	married/cohabitant	1	25.503.615.702	76.194.387.406	3		0
198	3	28	0	single	2	24.163.265.306	14.327.173.169	1		0
199	3	28	0	single	4	24.858.365.129	96.919.917.864	3		0	1	2	1	1	1	1	1	1	1	1	1	1	1	1	1	1	1	1	1	1	1	1	1	1	1	1	1	1	1	1	1	4	1	4	4	4	3	3	4
200	3	28	0	single	1	28.196.921.201	50.650.239.562	1	0	2	4	1	2	2	1	1	2	2	1	3	1	2	1	2	1	2	1	3	1	2	1	1	1	1	3	2	2	1	1	2	1	3	1	3	4	4	4	4	4
201	3	28	0	single	2	19.535.423.217	14.381.930.185	3		0
202	3	27	0	single	3	29.337.411.442	55.441.478.439	2		0	2	3	1	2	1	3	1	1	1	1	1	1	1	3	1	1	1	1	1	1	1	1	1	1	4	1	1	2	1	1	1	4	3	4	4	4	4	4	4
203	3	27	0	single	2	20.307.412.205	77.535.934.292	2		0
204	3	27	0	single	4	21.971.335.857	17.796.030.116	2		0
205	3	27	0	single	3	26.472.107.438	13.790.554.415	3		0	2	1	1	1	1	1	1	1	1	1	1	2	1	2	1	1	1	2	1	1	1	2	1	1	2	2	1	2	1	1	1	3	1	3	3	1	1	1	3
206	3	26	0	married/cohabitant	2	22.992.624.444	12.183.436.003	2		0
207	3	26	0	single	2	24.968.009.738	33.648.186.174	2		0	3	3	2	2	2	3	2	1	1	1	1	1	1	2	1	1	1	1	1	1	1	2	1	1		2	1	1	1	1	1	4	2	3	4	2	3	3	3
208	4	54	0	divorced	2	22.598.140.496				0
209	4	40	0	married/cohabitant	4	27.774.423.379			15	2
210	4	50	0	married/cohabitant	4	21.971.335.857				0	1	1	1	1	1	1	1	1	1	1	1	1	1	1	1	1	1	1	1	1	1	2	1	1	1	1	1	1	1	1	1	3	1	2	1	3	4	4	4
211	4	22	0	single	3	21.224.489.796				0
212	2	58	0	married/cohabitant	3	2.556.495.392	6.045.174.538	2	9	2	1	1	1	1	1	1	1	1	1	1	1	1	1	1	1	1	1	2	1	1	1	2	1	1	2	1	1	1	1	1	1	2	2	3	3	3	3	3	3
213	3	24	0	single	3	18.209.876.543	1.234.770.705	5		0
214	4	45	0	married/cohabitant	3	2.556.495.392			14	2
215	4	60	1	married/cohabitant	3	2.653.375.883				0	1	2	1	2	1	1	1	1	1	1	1	1	1	1	1	1	1	1	1		1	1	1	1	1	1	1	1	1	1	1	2	1	3	4	1	1	2	4
216	4	48	0	married/cohabitant	4	2.277.318.641				0	1	2	1	1	1	2	1	1	1	1	1	1	1	1	1	1	1	1	1		1	2	1	1	3	1	1	1	1	1	1	2	1	4	2	1	2	3	2
217	2	37	1	married/cohabitant	3	24.989.587.672	22.340.862.423	4		0	1	2	1	1	1	1	1	1	1	1	1	1	1	1	1	1	1	1	1	1	1	1	1	1	1	1	1	1	2	1	1	1	1		1	1	2	4	4
218	2	66	0	married/cohabitant	3	19.662.307.668	47.748.117.728	4		2	1	1	1	1	1	1	1	1	1	1	1		1	1	1	2	2		1	1	2		1		1	1	1	2	1	1	1	1	1	4	1	1	1	1	4
219	2	65	0	married/cohabitant	3	24.740.937.287	14.182.067.077	4	30	2	1	1	1	1	1	1	2	1	1	1	1	1	3	1	1	1	1	1	1	1	1	2	1	1	3	1	2	1	1	1	1	2	2	2	2	1	4	4	2
220	1	45	0	married/cohabitant	2	20.452.885.318	21.577.002.053	2	10	2	1	1	1	1	1	1	1	1	1	1	1	1	1	1	1	1	1	1	1	1	1	2	1	1	1	1	1	1	2	1	1	1	1	2	1	3	3	4	4
221	4	49	0	married/cohabitant	3	23.836.734.694				0	1	1	1	1	1	1	1	1	2	1	2	1	4	1		1	1	1	1		4	3	1	1	3	1	1	1	2	1	1	1	2	1	2	2	3	4	4
222	4	53	0	married/cohabitant	1	31.231.409.875			8	2
223	4	52	0	married/cohabitant	4	22.992.624.444				0
224	1	54	0	single	1	2.491.349.481	31.759.069.131	4	22.5	2	2	2	3	2	1	1	1	1	1	1	1	1	1	2	1	1	1	1	1	2	1	1	1	1	1	2	2	2	3	2	1	3	1	3	2	2	1	2	3
225	4	44	1	married/cohabitant	3	25.282.569.899				0	1	1	3	1	1	1	1	1	1	1	1	1	1	1		1	1	1	1		1	2	1	1	1	1	1	1	1	1	1	4	4	4	4	4	4	4	4
226	1	37	0	single	3	19.031.141.869	37.289.527.721	4		0
227	1	39	0	single	2	22.115.842.222	14.318.959.617	3		0	1	1	1	1	1	1	1	1	1	1	1	1	1	1	1	1	1	1	1	1	1	2	1	1	1	1	1	1	1	1	1	4	1	4	2	2	3	4	4
228	1	48	0	married/cohabitant	3	24.212.293.388	18.234.086.242	3		0	1	1	1	1	1	1	1	1	1	1	1	1	1	1	1	1	1	1	1	1	1	2	1	1	1	1	1	1	1	1	1	4	4	4	4	4	4	4	4
229	4	53	0	married/cohabitant	2	24.343.809.494			0	2
230	4	42	1	married/cohabitant	4	20.415.224.913				0
231	4	24	0	married/cohabitant	3	2.715.271.059				0
232	4	54	1	married/cohabitant	3	22.405.876.951				0	1	1	1	1	1	2	1	1	1	1	1	1	1	1	1	1	1	1	1	1	1	2	1	1	2	1	1	1	1	1	1	4	1	4	3	2	4	3	4
233	1	60	0	married/cohabitant	3	2.477.209.671	434.770.705	2		0	1	1	1	1	1	1	1	1	1	1	1	1	1	1	1	1	1	1	1	1	1	1	1	1	1	1	1	1	1	1	1	4	3	4	4	4	4	4	4
234	4	38	0	married/cohabitant	3	26.566.839.754			10	2
235	1	29	0	single	3	21.447.567.846	15.718.001.369	3		0
236	4	70	1	married/cohabitant	3	25.351.541.374				0	1	1	1	1	1	1	1	1	1		1	1	1	1			1	1		1		1	1	1	1	1	1	1	1	1	1	1	1	1	1		1	1	1
237	4	65	0	married/cohabitant	3	26.264.943.847			13.5	2	2	1	1	1	1	1	1	1	1	1	1	1	1	1	1	1	1	1	1	1	1	2	1	1	2	1	1	1	1	1	1	4	1	4	4	2	4	4	4
238	4	52	0	married/cohabitant	4	25.535.446.392				0
239	1	64	0	married/cohabitant	2	26.250.724.947	2.006.844.627	2	3.6	2	1	1	1	1	1	1	1	1	1	1	1	1	1	1	1	1	1	1	1	1	1	1	1	1	3	1	1	1	1	1	1	2	1	3	3	3	3	2	3
240	4	59	0	married/cohabitant	3	23.547.880.691			0	2
241	4	55	1	married/cohabitant	3	23.597.004.206				0	1	1	1	1	1	1	1	1	1	1	1	1	1	1	1	1	1	1	1	1	1	1	1			1	1	1	1	1	1	1	1	1	1	1	4	4	4
242	1	33	0	single	3	18.042.701.059	35.017.111.567	5		0	2	3	2	1	1	2	1	1	1	1	2	1	1	1	1	1	1	1	1	2	1	1	1	1	3	1	2	1	1	1	1	2	1	3	1	4	3	3	3
243	4	38	0	married/cohabitant	3	2.967.513.536				0
244	1	54	0	married/cohabitant	3	28.507.990.461	21.629.021.218	3		0	1	1	1	1	1	1	1	1	1	1	1	1	1	1	1	1	1	1	1	1	1	2	1	1	2	1	1	1	1	1	1	1	1	4	2	2	3	4	4
245	4	44	0	married/cohabitant	4	27.143.037.495				0
246	2	59	0	divorced	2	2.319.831.507	25.954.825.462	1	22.5	2	1	2	1	1	1	1	1	1	1	1	1	1	2	1	1	1	1	1	1	1	1	2	2	1	2	2	1	1	1	1	1	2	2	2	3	2	3	4	4
247	4	50	0	married/cohabitant	3	24.382.716.049			28	2	1	2	1	1	1	1	1	1	1	1	1	1	1	1	1	1	1	1	1		1	2	1	1	1	1	1	1	1	1	1	4	1	4	3	1	3	4	4
248	2	64	0	married/cohabitant	4	29.737.044.338	86.789.869.952	2		0	1	1	2	1	1	1	1	1	2	1	1	1	1	1	3	1	1	1	1	1	1	1	1	1	1	1	1	1	1	1	1	4	2	4	3	2	4	4	4
249	4	51	1	married/cohabitant	3	18.961.927.424				0
250	1	53	0	married/cohabitant	4	24.376.731.302	15.961.670.089	3	4	2	1	1	1	1	1	2	1	1	1	1	1	1	1	1	1	1	1	1	1	1	2	2	1	1	2	1	1	1	1	1	1	4	2	4	3		1	3	4
251	4	52	1	married/cohabitant	2	33.524.904.215			34	2	2	1	2	1	1	1	1	1	2	1	2	1	1	2		1	1	1	1		1	1	1	1	1	1	1	1	1	1	1	4	4	4	3	3	4	4	4
252	1	68	0	divorced	4	24.618.103.775	19.986.310.746	4	0	2	1	1	1	1	1	1	1	1	1	1	1	1	1	1	1	1	1	1	1	1	1	1	1	1	1	1	1	1	1	1	1	4	4	4	4	4	4	4	4
253	1	57	0	single	2	28.400.547.964	2.302.532.512	2	14.4	2	1	1	1	1	1	1	1	1	1	1	1	1	1	1	1	1	1	1	1	1	1		1	1	1	1	1	1	1	1	1	4	4	4	4	4	4	4	4
254	1	42	1	single	3	21.306.818.182	44.544.832.307	4		0	1	2	1	1	1	1	1	1	1	1	1	1	1	1	1	1	1	1	1	1	1	1	2	1	1	1	1	1	1	1	1	4	2	4	1	2	3	4	4
255	3	63	0	married/cohabitant	3	27.180.899.908	47.118.412.047	2	40	2
256	3	63	0	married/cohabitant	1	3.302.946.228	59.329.226.557	2		2
257	3	56	0	married/cohabitant	3	2.906.122.449	66.721.423.682	2		0
258	3	52	0	divorced	3	19.151.584.794	0.4900752909	2	1	2
259	3	51	0	married/cohabitant	2	23.875.432.526	31.978.097.194	2	7.5	2
260	3	51	1	divorced	3	21.338.210.639	14.825.462.012	2	12	2
261	3	50	0	single	3	39.183.673.469	10.149.212.868	2	9.9	1
262	3	51	0	married/cohabitant	1	24.725.182.933	14.811.772.758	2		0
263	3	50	0	single	2	23.140.495.868	11.690.622.861	2	5.5	2
264	3	40	0	divorced	1	20.061.728.395	24.996.577.687	2	4	2
265	3	28	0	single	3	18.778.344.671	27.186.858.316	2		0
266	3	70	0	married/cohabitant	1	30.421.849.648	41.013.004.791	3	18.75	2
267	3	70	0	married/cohabitant	2	32.242.063.492	3.112.936.345	3		0
268	3	63	0	married/cohabitant	3	32.410.037.088	62.696.783.025	3	36	2
269	3	62	0	divorced	2	30.405.292.526	28.802.190.281	3	25	2
270	3	55	1	divorced	1	24.034.609.838	106.091.718	3		0
271	3	52	0	married/cohabitant	3	24.489.795.918	89.582.477.755	3		0
272	3	53	0	married/cohabitant		22.675.736.961	10.097.193.703	1		0
273	3	48	0	married/cohabitant	2	23.183.673.469	0.6954140999	3		0
274	3	48	0	married/cohabitant	2	22.024.322.513	49.746.748.802	3	5	2
275	3	67	0	single	4	18.513.198.634	19.603.011.636	4		0
276	3	67	0	married/cohabitant	2	25.059.307.027	32.306.639.288	4		0
277	3	67	0	widow/widower	2	25.680.074.054	58.425.735.797	4		0
278	3	67	0	single	3	26.264.943.847	59.219.712.526	4	40	2
279	3	67	0	married/cohabitant	2	26.609.712.545	11.685.147.159	4	20	2
280	3	63	0	married/cohabitant	1	24.056.934.746	15.901.437.372	1	30	2
281	3	58	0	single	4	17.165.506.695	646.954.141	2		0
282	3	52	0	married/cohabitant	2	29.384.756.657	18.672.142.368	3	10	2
283	3	37	0	single	3	26.395.803.401	20.106.776.181	3		0
284	3	38	0	single	1	2.708.415.907	25.106.091.718	3	10.5	1
285	3	54	0	married/cohabitant	4	2.493.372.049	13.744.010.951	3		0
286	3	59	0	married/cohabitant	1	25.306.932.047	98.042.436.687	3	5	2
287	3	39	1	single	1	22.189.349.112	20.041.067.762	2		0
288	3	64	0	married/cohabitant	3	31.604.442.344	1.019.301.848	2		0
289	3	64	1	married/cohabitant	1	25.510.204.082	8.553.045.859	2		0
290	3	63	0	single	3	31.919.307.989	88.733.744.011	2	41	2
291	4	41	0	married/cohabitant	4	25.436.466.644				0	3	2	1	1	1	1	1	1	1	1	1	1	1	1	1	1	1	1	1	1	1	2	1	1	3	1	1	1	1	1	1	4	4	4	4	2	3	3	3
292	4	48	1	divorced	3	21.258.503.401				0	1	2	1	1	1	1	1	1	1	1	1	1	1	1	1	1	1	1	1	1	1	2	1	1	2	1	1	1	1	1	1	3	1	4	3	2	4	4	4
293	1	64	0	divorced	3	21.736.505.253	75.838.466.804	2	1.5	2	1	2	1	1	3	1	1	1	1	1	2	1	1	2	1	1	2	1	1	3	1	1	1	1	3	1	1	1	1	1	1	4	3	4	4	3	4	4	4
294	1	56	0	married/cohabitant	3	2.745.865.421	4.462.696.783	2	25	2
295	4	40	1	divorced	3	20.796.729.894				0
296	1	70	0	married/cohabitant	1	2.523.634.033	34.277.891.855	1		0	1	1	1	1	1	1	1	1	1		1	1	1	1	1	1	1	1	1	1	1	1	1	1	2	2	1	1	1	1	1	1	1	2	2	2	2	4	2
297	1	50	1	married/cohabitant	2	20.444.444.444	25.593.429.158	2		0	1	1	1	1	1	2	2	1	1	1	2	1	1	2	1	1	1	1	1	1	1	2	2	1	1	1	1	1	1	1	1	2	1	2	2	2	2	2	4
298	1	63	0	married/cohabitant	3	22.944.088.878	56.646.132.786	2	22.5	2	1	1	2	1	1	1	1	1	1	1	2	1	1	1	1	1	2	1	1	2	1	1	1	1	1	1	1	1	1	1	1	2	2	2	1	1	3	4	4
299	4	59	1	married/cohabitant	4	19.362.472.659				0	1	1	1	1	1	1	1	4	1	1	1	1	2	1		1	1	1	1		1	2	1	1	2	1	1	1	1	1	1	4	4	4	4	4	4	4	4
300	4	43	0	married/cohabitant	4	25			1	2	1	2	1	2	2	1	1	1	1	1	1	1	1	2		1	1	1	1		1	2	1	1	1	2	1	1	1	1	1	4		3	4	1	4	4	3
301	4	69	0	divorced	3	25.605.536.332				0	1	1	1	1	1	1	1	1	1	1	1	1	1	1	1	1	1	1	1		1	1	1	1	2	1	1	1	1	1	1	4	2	2	4	1	3	2	4
302	4	65	0	divorced	4	2.619.618.735				0	1	1	1	1	1	1	1	1	1	1	1	1	1	1	1	1	1	1	1	1	1	1	1			1	1	1	1	1	1	4	1	4	4	4	4	4	4
303	1	55	1	married/cohabitant	3	36.853.068.419	68.747.433.265	3	3.6	2
304	4	39	0	married/cohabitant	2	27.398.175.682			17	2
305	1	50	0	divorced	3	25.469.387.755	10.732.375.086	2	12.5	2	1	1	1	1	1	1	1	1	1	1	1	1	1	1	1	1		1	1	1	1	2	1	1	1	1	1	1	1	1	1	4	4	4	4	4	4	4	4
306	1	51	0	married/cohabitant	4	24.691.358.025	10.455.852.156	1		0	1	1	1	1	1	1	1	1	1	1	1	1	1	1	1	1	1	1	1		1	2	1	1	2	1	1	1	1	1	1	2	2	4	3	3	4	3	2
307	4	54	1	married/cohabitant	2	2.388.946.281				0
308	4	60	0	married/cohabitant	4	24.535.123.967				0	1	1	1	1	1	2	1	1	1	1	2	1	2	1	1	1	1	2	1		1	2	1	1	2	1	1	1	1	1	2	4	3	4	4	4	4	4	4
309	4	60	1	married/cohabitant	3	244.140.625				0	1	2	2	2	1	1	1	1	1	1	2	1	1	1	1	1	2	1	1		1	1	1	1	1	1	1	1	1	1	2	4	1	4	4	3	4	3	4
310	1	50	1	married/cohabitant	3	29.552.549.428	1.234.770.705	2		0	1	1	1	1	1	1	1	1	1	1	1	1	1		1	1	1	1	1	1	1	2	1	1	2	1	1	1	1	1	1	2	1	4	4	2	4	4	4
311	4	53	0	married/cohabitant	3	24.151.672.503				0
312	4	46	1	married/cohabitant	3	22.159.108.642				0	1	1	1	1	1		1	1	1	1	1	1	1	1	1	1	1	1	1		1	1	1	1	1	1	1	1	1	1	1	4	3	4	4	4	4	3	4
313	1	42	0	married/cohabitant	4	22.857.142.857	77.618.069.815	3		0	1	1	1	1	1	1	1	1	1	1	2	1	1	1	1	1	1	2	1	1	1	4	1	1	3	1	1	1	1	1	1	1	1	2	2	2	4	4	4
314	4	69	1	married/cohabitant	2	30.110.278.896				0
315	4	35	1	married/cohabitant	4	19.918.367.347				0
316	4	51	0	married/cohabitant	3	29.069.767.442			1.25	2
317	1	35	1	married/cohabitant	2	22.589.551.436	61.902.806.297	1		0	2	1	1	1	1	1	1	1	1	1	1	1	1	1	1	1	1	1	1	1	1	2	1	1	2	1	1	1	1	1	1	2	1	3	3	2	3	3	3
318	4	64	0	married/cohabitant	4	24.151.672.503			3.75	2	1	1	1	1	1	2	1	1	1	1	1	1	1	1		1	1	1	1		1	4	1	1	2	1	1	1	1	1	1	4	1	3	4	1	4	4	4
319	2	59	0	married/cohabitant	1	2.667.487.432	61.546.885.695	3	40	2
320	4	57	1	married/cohabitant	3	19.031.141.869			7.5	2	1	1	1	1	1	1	1	1	1	1	1	1	1	1	1	1	1	1	1		1	1	1	1	1	1	1	1	1	1	1	3	3	3	1	1	3	4	4
321	4	51	1	married/cohabitant	2	19.675.166.853				0	1	1	1	1	1	1	1	1	1	1	1	1	1	1	1	1	1	1	1		1	1	1	1	1	1	1	1	1	1	1	4	4	4	4	4	4	4	4
322	4	44	1	married/cohabitant	3	19.100.091.827				0	1	2	1	1	1	1	1	1	1	1	1	1	1	1	1	1	1	1	1	1	1	1	1	1	2	2	1	1	1	1	1	3	2	3	3	4	3	4	4
323	1	51	0	married/cohabitant	4	20.085.066.163	39.123.887.748	1		0	1	1	1	1	1	1	1	1	1	1	1	1	1	1	1		1	1	1	1	1	1	1			1	1	1	1	1	1	4	1	4	3	3	4	4	4
324	2	43	0	single	4	26.583.175.803	84.462.696.783	1	4	1	1	1	1	1	1	2	1	3	1	1	1	1	1	1	1	1	1	1	1	1	1	2	1	1	1	1	1	1	1	1	1	1	1	4	3	3	3	3	3
325	1	63	0	married/cohabitant	1	24.930.747.922	43.367.556.468	3	0	2	1	1	1	1	1	1	1	1	1	1	1	1	1	1	1	2	1	1	1	1	1	1	1	1	1	1	1	1	2	1	1	4	1	4	4	4	4	4	4
326	4	36	0	married/cohabitant	4	19.731.762.418				0	1	1	1	1	1	1	1	1	1	1	1	1	1	1	1	1	1	1	1	1	1	1	1	1	1	1	1	1	1	1	1	4	1	3	1	1	1	4	3
327	4	56	1	married/cohabitant	3	22.321.428.571				0	2	1	1	1	1	2	1	1	2	1	2	1	1	1	1	1	1	1	1	1	1	2	1	1	2	1	1	1	1	1	1	3	1	3	4	1	4	4	4
328	4	69	1	divorced	3	21.258.503.401			5	2
329	1	37	0	married/cohabitant	3	27.774.270.925	15.030.800.821	1		0	1	1	1	1	1	1	1	1	1	1	1	1	3	1	1	1	1	1	1	1	1	2	1	1	1	1	1	1	1	1	1	4	2	4	4	2	4	4	4
330	4	54	0	divorced	3	39.452.089.383			20.7	2	2	2	2	2	1	1	1	1	1	1	1	1	1	1	1	1	1	1	1	1	1	1	1	1	1	1	1	1	1	1	1	4	4	4	4	1	4	4	4
331	4	45	1	married/cohabitant	2	27.379.664.684				0
332	1	41	0	single	3	19.805.341.784	60.287.474.333	4		0
333	4	63	1	married/cohabitant	1	27.379.664.684			0	2	1	2	2	1	1	2	1	1	2	1	2	1	1	3		1	2	2			1	1	1	1	3	2	1	1	2	1	2	4	1	4	4	3	4	2	4
334	4	65	1	married/cohabitant	3	22.598.140.496				0	1	2	1	1	1	1	1	1	1	1	1	1	1	2	1	1	1	1	1	1	1	2	1	1	2	1	1	1	1	1	1	4	3	4	3	4	4	4	4
335	4	53	0	married/cohabitant	2	24.382.716.049				0
336	1	28	0	single	3	18.591.130.341	16.720.054.757	2		0	3	2	1	1	1	1	1	1	1	1	1	1	1	1	1	1	1	1	1	1	1	2	1	1	2	1	1	1	1	1	1	4	1	4	1	4	4	4	4
337	4	46	0	married/cohabitant	4	22.395.789.592				0
338	4	54	1	married/cohabitant	3	21.551.020.408			10	2
339	4	32	1	married/cohabitant	4	19.957.284.409				0	1	1	1	1	1	2	2	1	1	1	1		1	1		1	1	1	1		1	2	1	1	1	1	1	1	1	1	1		3	3		3	4	4	4
340	2	56	1	married/cohabitant	3	24.158.817.969	306.091.718	1		0	2	2	1	1	1	1	1	1	1	1	1	1	1	1	2	1	1	1	1	2	1	1	1	1	2	1		1	1	1	1	4	1	4	4	4	3	3	4
341	1	40	0	married/cohabitant	3	19.321.338.003	21.382.614.648	2		0
342	2	67	0	married/cohabitant	3	19.487.382.745	8.372.347.707	4	31	2	2	2	2	1	1	1	1	1	1	1	1	1	1	2	1	1	1	1	1	1	1	2	1	1	3	1	1	1	1	1	1	4	1	4	2	3	4	4	4
343	1	51	0	married/cohabitant	3	23.661.438.615	1.012.183.436	1	17	2	1	1	1	1	1	1	1	1	1	1	1	1	1	1	1	1	1	1	1	1	1	1	1	1	2	1	1	2	1	1	1	4	4	4	4	4	4	4	4
344	4	29	1	married/cohabitant	4	21.155.294.202				0	3	4	1	3	1	2	1	1	1	1	1	1	2	2		1	1	1	1		1	3	1	1	3	2	2	1	1	1	1	4	1	4	3	3	4	4	4
345	4	60	1	divorced	3	20.964.360.587				0
346	4	48	1	married/cohabitant	3	25.142.857.143				0	1	2	1	1	1	2	2	1	1	1	1	1	1	1		1	1	1	1		1	1	2	1	2	1	1	1	1	1	1	4	4	4		4	4	3	4
347	4	36	0	married/cohabitant	3	24.485.652.005				0	1	1	1	1	1	1	1	1	2	1	1	1	1	1	1	1	1	1	1		1	1	1	1	2	1	2	2	1	1	1	4	1	4	4	1	4	4	4
348	4	57	0	married/cohabitant	3	2.619.618.735			3	2	2	1	2	3	1	1	2	1	1	1	1	2	2	1	1	1	1	1	2	1	1	2	1	1	2	1	2	1	1	1	3	2	1	4	3	2	2	2	3
349	2	48	0	married/cohabitant	2	2.493.372.049	2.803.559.206	1		0
350	4	35	1	married/cohabitant	3	22.647.376.961				0
351	1	42	0	single	3	21.678.806.798	37.563.312.799	2		0	1	2	3	3	1	1	1	1	1	1	1	1	1	1	1	1	1	1	1	1	1	2	1	1	2	1	2	1	1	1	1	3	2	4	2	4	4	4	4
352	4	33	1	single	4	25.560.493.167				0	2	3	1	1	1	2	1	1	1	1	1	1	1	1	1	1	1	1	1		1	4	1	1	3	1	1	1	2	1	1	4	1	4	3	4	4	4	4
353	1	26	0	single	2	22.857.142.857	36.988.364.134	2		0
354	1	51	0	single	3	36.295.922.232	14.264.202.601	2		0	2	2	1	1	1	1	1	1	2	1	1	1	1	1	1	1	1	1	1	1	1	2	1	1	2	1	1	1	1	1	1	4	4	4	4	4	4	4	4
355	2	63	0	single	3	35.430.839.002	27.241.615.332	3	25	2	2	2	2	1	1	1	1	1	1	1	1	1	1	2	2	1	1	1	1	1	1	2	1	1	3	1	2	2	1	2	1	1	1	1	3	3	4	3	4
356	4	51	1	married/cohabitant	3	2.265.625			0	2	1	1	1	1	1	1	1	1	1	1	1	1	1	1	1	1	1	1	1	1	1	1	1	1	1	1	1	1	1	1	1	4	1	4	3	3	4	4	4
357	4	45	1	married/cohabitant	3	20.195.578.231				0	1	2	1	1	1	1	1	1	1	1	1	1	1	1	1	1	1	1	1	1	1	1	1	1	1	1	1	1	1	1	1	4	4	4	4	2	4	4	4
358	1	51	1	married/cohabitant	3	20.889.005.984	22.266.940.452	2		0
359	1	54	0	married/cohabitant	4	23.301.094.832	27.296.372.348	1		0	1	1	1	2	1	1	1	1	3	1	2	1	1	1	1	1	2	2	1	2	2	1	1	1	1	2	1	1	1	1	1	4	3	4	4	4	4	4	4
360	1	40	0	married/cohabitant	3	25.147.415.886	50.568.104.038	1	8	2	2	2	1	1	1	3	2	1	1	1	2	1	1	3	1	1	1	2	2	1	1	4	2	1	4	2	2	1	1	2	1	3	3	3	4	2	3	3	4
361	4	49	0	married/cohabitant	4	25.180.785.124				0
362	4	39	0	single	3	25.451.113.844			12	2
363	4	41	1	single	2	20.957.274.202			2	1
364	4	54	1	divorced	3	23.795.359.905				0
365	4	47	0	married/cohabitant	2	31.555.880.205			15	2
366	4	54	1	married/cohabitant	2	234.375				0	2	2	2	1	1	1	1	1	1	1	1	1	1	1	1	1	1	1	1	1	1	1	1	1	1	1	1	1	1	1	1	2	3	3	2	3	3	3	3
367	2	36	1	married/cohabitant	4	18.194.005.554	1.234.770.705	5		0
368	2	70	0	married/cohabitant	3	37.551.020.408	30.171.115.674	3		0	1	1	2	2	1	1	1	2	2	1	2	1	2	1	1	1	1	1	1	1	1	1	1	1	2	1	1	1	1	1	1	2	2	2	1	2	2	2	2
369	1	52	0	married/cohabitant	2	32.302.861.973	16.043.805.613	3	14	2	1	2	1	2	1	1	1	1	1	1	1	1	1	1	1	1	1	1	1	2	1	1	1	1	1	1	1	1	1	1	1	4	3	4	4	2	4	4	4
[truncated: 15 more columns]
